# Supplementary material for: Amphibians of the equatorial seasonally dry forests of Ecuador and Peru
Source: Zookeys. 2021 Oct 18;1063:23–48. doi: 10.3897/zookeys.1063.69580 (PMC8545738; doi:10.3897/zookeys.1063.69580)
Supplement: Supplementary material 3 — Dataset including amphibian species occurence information, museum specimen numbers, source of data [file zookeys-1063-023-s003.xlsx]

## Sheet: Database
ID	Class	Order	Family	Genre	Species	Area of endemism	ECO_NAME	Country	Location	Provincia/Departamento	decimalLat	decimalLon	Elevation	Year	Source	ID_Origina	Reference	Type
1	Amphibia	Anura	Leptodactylidae	Leptodactylus	Leptodactylus labrosus	Pacific coastal Ecuador and Peru	Ecuadorian Dry Forests	Ecuador	Agua Blanca	Manabi	-1.53333	-80.7333	150	2006	Cisneros-Heredia 2006a	NA	Cisneros-Heredia, D. F. (2006). Distribution and ecology of the western Ecuador frog Leptodactylus labrosus (Amphibia: Anura: Leptodactylidae). Zoological Research, 27(3), 225.	Literature
2	Amphibia	Anura	Leptodactylidae	Leptodactylus	Leptodactylus labrosus	Pacific coastal Ecuador and Peru	Tumbes-Piura Dry Forests	Ecuador	Arenillas	El Oro	-3.55	-80.0667	70	2006	Cisneros-Heredia 2006a	NA	Cisneros-Heredia, D. F. (2006). Distribution and ecology of the western Ecuador frog Leptodactylus labrosus (Amphibia: Anura: Leptodactylidae). Zoological Research, 27(3), 225.	Literature
3	Amphibia	Anura	Leptodactylidae	Leptodactylus	Leptodactylus labrosus	Pacific coastal Ecuador and Peru	Tumbes-Piura Dry Forests	Ecuador	Buenaventura	El Oro	-3.58333	-79.8833	600	2006	Cisneros-Heredia 2006a	NA	Cisneros-Heredia, D. F. (2006). Distribution and ecology of the western Ecuador frog Leptodactylus labrosus (Amphibia: Anura: Leptodactylidae). Zoological Research, 27(3), 225.	Literature
4	Amphibia	Anura	Leptodactylidae	Leptodactylus	Leptodactylus labrosus	Pacific coastal Ecuador and Peru	Tumbes-Piura Dry Forests	Ecuador	Cordillera Mangahurquilllo	Loja	-4.06667	-80.3	325	2006	Cisneros-Heredia 2006a	NA	Cisneros-Heredia, D. F. (2006). Distribution and ecology of the western Ecuador frog Leptodactylus labrosus (Amphibia: Anura: Leptodactylidae). Zoological Research, 27(3), 225.	Literature
5	Amphibia	Anura	Leptodactylidae	Leptodactylus	Leptodactylus labrosus	Pacific coastal Ecuador and Peru	Tumbes-Piura Dry Forests	Ecuador	Machala	El Oro	-3.26667	-79.9667	35	2006	Cisneros-Heredia 2006a	NA	Cisneros-Heredia, D. F. (2006). Distribution and ecology of the western Ecuador frog Leptodactylus labrosus (Amphibia: Anura: Leptodactylidae). Zoological Research, 27(3), 225.	Literature
6	Amphibia	Anura	Leptodactylidae	Leptodactylus	Leptodactylus labrosus	Pacific coastal Ecuador and Peru	Ecuadorian Dry Forests	Ecuador	Naranjal	Guayas	-2.66667	-79.6	30	2006	Cisneros-Heredia 2006a	NA	Cisneros-Heredia, D. F. (2006). Distribution and ecology of the western Ecuador frog Leptodactylus labrosus (Amphibia: Anura: Leptodactylidae). Zoological Research, 27(3), 225.	Literature
7	Amphibia	Anura	Leptodactylidae	Leptodactylus	Leptodactylus labrosus	Pacific coastal Ecuador and Peru	Ecuadorian Dry Forests	Ecuador	Pimocha	Los Rios	-1.83333	-79.6	33	2006	Cisneros-Heredia 2006a	NA	Cisneros-Heredia, D. F. (2006). Distribution and ecology of the western Ecuador frog Leptodactylus labrosus (Amphibia: Anura: Leptodactylidae). Zoological Research, 27(3), 225.	Literature
8	Amphibia	Anura	Leptodactylidae	Leptodactylus	Leptodactylus labrosus	Pacific coastal Ecuador and Peru	Ecuadorian Dry Forests	Ecuador	Playa Escondida	Esmeraldas	0.816667	-80	0	2006	Cisneros-Heredia 2006a	NA	Cisneros-Heredia, D. F. (2006). Distribution and ecology of the western Ecuador frog Leptodactylus labrosus (Amphibia: Anura: Leptodactylidae). Zoological Research, 27(3), 225.	Literature
9	Amphibia	Anura	Leptodactylidae	Leptodactylus	Leptodactylus labrosus	Pacific coastal Ecuador and Peru	Tumbes-Piura Dry Forests	Ecuador	Machala	El Oro	-3.26667	-79.9667	35	1978	Heyer 1978	NA	Heyer, W. R. (1978). Systematics of the fuscus group of the frog genus Leptodactylus (Amphibia, Leptodactylidae). Natural History Museum of Los Angeles County Science Bulletin, 29:1-85.	Literature
10	Amphibia	Anura	Leptodactylidae	Leptodactylus	Leptodactylus labrosus	Pacific coastal Ecuador and Peru	Tumbes-Piura Dry Forests	Ecuador	Buenavista	El Oro	-3.36148	-79.8439		1978	Heyer 1978	NA	Heyer, W. R. (1978). Systematics of the fuscus group of the frog genus Leptodactylus (Amphibia, Leptodactylidae). Natural History Museum of Los Angeles County Science Bulletin, 29:1-85.	Literature
11	Amphibia	Anura	Leptodactylidae	Leptodactylus	Leptodactylus labrosus	Pacific coastal Ecuador and Peru	Tumbes-Piura Dry Forests	Ecuador	Machala	El Oro	-3.26667	-79.9667	35	1978	Heyer 1978	NA	Heyer, W. R. (1978). Systematics of the fuscus group of the frog genus Leptodactylus (Amphibia, Leptodactylidae). Natural History Museum of Los Angeles County Science Bulletin, 29:1-85.	Literature
12	Amphibia	Anura	Leptodactylidae	Leptodactylus	Leptodactylus labrosus	Pacific coastal Ecuador and Peru	Tumbes-Piura Dry Forests	Ecuador	Puyango	El Oro	-3.86667	-80.0833	550	1978	Heyer 1978	NA	Heyer, W. R. (1978). Systematics of the fuscus group of the frog genus Leptodactylus (Amphibia, Leptodactylidae). Natural History Museum of Los Angeles County Science Bulletin, 29:1-85.	Literature
13	Amphibia	Anura	Leptodactylidae	Leptodactylus	Leptodactylus labrosus	Pacific coastal Ecuador and Peru	Tumbes-Piura Dry Forests	Peru	Las Lomas	Piura	-4.67559	-80.2384	227	1978	Heyer 1978	NA	Heyer, W. R. (1978). Systematics of the fuscus group of the frog genus Leptodactylus (Amphibia, Leptodactylidae). Natural History Museum of Los Angeles County Science Bulletin, 29:1-85.	Literature
14	Amphibia	Anura	Leptodactylidae	Leptodactylus	Leptodactylus labrosus	Pacific coastal Ecuador and Peru	Tumbes-Piura Dry Forests	Peru	Sullana	Piura	-4.88936	-80.6874	47	1978	Heyer 1978	NA	Heyer, W. R. (1978). Systematics of the fuscus group of the frog genus Leptodactylus (Amphibia, Leptodactylidae). Natural History Museum of Los Angeles County Science Bulletin, 29:1-85.	Literature
15	Amphibia	Anura	Leptodactylidae	Leptodactylus	Leptodactylus labrosus	Pacific coastal Ecuador and Peru	Sechura Desert	Peru	Rio Jequetepeque	Libertad	-7.32358	-79.4577	77	1978	Heyer 1978	NA	Heyer, W. R. (1978). Systematics of the fuscus group of the frog genus Leptodactylus (Amphibia, Leptodactylidae). Natural History Museum of Los Angeles County Science Bulletin, 29:1-85.	Literature
16	Amphibia	Anura	Hylidae	Hypsiboas	Boana pellucens	Pacific coastal Ecuador and Peru	Tumbes-Piura Dry Forests	Peru	Quebrada Cochas	Tumbes	-3.82167	-80.2317	330	2008	Venegas 2008	NA	Venegas, P. J., Siu-Ting, K., & Jordán, J. C. (2008). Amphibia, Hylidae, Hypsiboas pellucens: First country record, Peru. Check List, 4(2), 214-218.	Literature
17	Amphibia	Anura	Leptodactylidae	Leptodactylus	Leptodactylus ventrimaculatus	Pacific coastal Ecuador and Peru	Ecuadorian Dry Forests	Ecuador	Cerro La Mocora	Manabi	-1.6	-80.75	550	2006	Cisneros-Heredia 2006b	NA	Cisneros-Heredia, D. F. (2006). Amphibians, Machalilla National Park, province of Manabí, western Ecuador. Check List, 2(1), 45-54.	Literature
18	Amphibia	Anura	Craugastoridae	Pristimantis	Pristimantis achatinus	Pacific coastal Ecuador and Peru	Ecuadorian Dry Forests	Ecuador	Cerro La Mocora	Manabi	-1.61667	-80.7	375	2006	Cisneros-Heredia 2006b	NA	Cisneros-Heredia, D. F. (2006). Amphibians, Machalilla National Park, province of Manabí, western Ecuador. Check List, 2(1), 45-54.	Literature
19	Amphibia	Anura	Craugastoridae	Pristimantis	Pristimantis walkeri	Pacific coastal Ecuador and Peru	Ecuadorian Dry Forests	Ecuador	Cerro La Mocora	Manabi	-1.61667	-80.7	375	2006	Cisneros-Heredia 2006b	NA	Cisneros-Heredia, D. F. (2006). Amphibians, Machalilla National Park, province of Manabí, western Ecuador. Check List, 2(1), 45-54.	Literature
20	Amphibia	Anura	Leptodactylidae	Leptodactylus	Leptodactylus labrosus	Pacific coastal Ecuador and Peru	Ecuadorian Dry Forests	Ecuador	Agua Blanca	Manabi	-1.51667	-80.7333	160	2006	Cisneros-Heredia 2006b	NA	Cisneros-Heredia, D. F. (2006). Amphibians, Machalilla National Park, province of Manabí, western Ecuador. Check List, 2(1), 45-54.	Literature
21	Amphibia	Anura	Hylidae	Scinax	Scinax quinquefasciatus	Pacific coastal Ecuador and Peru	Ecuadorian Dry Forests	Ecuador	Puerto López	Manabi	-1.56667	-80.8167	25	2006	Cisneros-Heredia 2006b	NA	Cisneros-Heredia, D. F. (2006). Amphibians, Machalilla National Park, province of Manabí, western Ecuador. Check List, 2(1), 45-54.	Literature
22	Amphibia	Anura	Hylidae	Scinax	Scinax quinquefasciatus	Pacific coastal Ecuador and Peru	Ecuadorian Dry Forests	Ecuador	Puerto Rico	Manabi	-1.61667	-80.8333	40	2006	Cisneros-Heredia 2006b	NA	Cisneros-Heredia, D. F. (2006). Amphibians, Machalilla National Park, province of Manabí, western Ecuador. Check List, 2(1), 45-54.	Literature
23	Amphibia	Anura	Ceratophryidae	Ceratophrys	Ceratophrys stolzmanni	Pacific coastal Ecuador and Peru	Ecuadorian Dry Forests	Ecuador	Punta Piqueros	Manabi	-1.55	-80.8167	25	2006	Cisneros-Heredia 2006b	NA	Cisneros-Heredia, D. F. (2006). Amphibians, Machalilla National Park, province of Manabí, western Ecuador. Check List, 2(1), 45-54.	Literature
24	Amphibia	Anura	Hylidae	Trachycephalus	Trachycephalus jordani	Pacific coastal Ecuador and Peru	Ecuadorian Dry Forests	Ecuador	Machalilla - Salango road	Manabi	-1.58333	-80.8167	0	2006	Cisneros-Heredia 2006b	NA	Cisneros-Heredia, D. F. (2006). Amphibians, Machalilla National Park, province of Manabí, western Ecuador. Check List, 2(1), 45-54.	Literature
25	Amphibia	Anura	Hylidae	Trachycephalus	Trachycephalus jordani	Pacific coastal Ecuador and Peru	Ecuadorian Dry Forests	Ecuador	Puerto López	Manabi	-1.56667	-80.8167	0	2006	Cisneros-Heredia 2006b	NA	Cisneros-Heredia, D. F. (2006). Amphibians, Machalilla National Park, province of Manabí, western Ecuador. Check List, 2(1), 45-54.	Literature
26	Amphibia	Anura	Hylidae	Trachycephalus	Trachycephalus quadrangulum	Pacific coastal Ecuador and Peru	Ecuadorian Dry Forests	Ecuador	3 km S of Salango	Manabi	-1.61786	-80.8256	46	2006	Cisneros-Heredia 2006b	NA	Cisneros-Heredia, D. F. (2006). Amphibians, Machalilla National Park, province of Manabí, western Ecuador. Check List, 2(1), 45-54.	Literature
27	Amphibia	Anura	Leptodactylidae	Engystomops	Engystomops pustulatus	Pacific coastal Ecuador and Peru	Ecuadorian Dry Forests	Ecuador	3 km S of Salango	Manabi	-1.61786	-80.8256	46	2006	Cisneros-Heredia 2006b	NA	Cisneros-Heredia, D. F. (2006). Amphibians, Machalilla National Park, province of Manabí, western Ecuador. Check List, 2(1), 45-54.	Literature
28	Amphibia	Anura	Leptodactylidae	Engystomops	Engystomops montubio	Pacific coastal Ecuador and Peru	Ecuadorian Dry Forests	Ecuador	3 km S of Salango	Manabi	-1.61786	-80.8256	46	2006	Cisneros-Heredia 2006b	NA	Cisneros-Heredia, D. F. (2006). Amphibians, Machalilla National Park, province of Manabí, western Ecuador. Check List, 2(1), 45-54.	Literature
29	Amphibia	Anura	Leptodactylidae	Engystomops	Engystomops montubio	Pacific coastal Ecuador and Peru	Ecuadorian Dry Forests	Ecuador	Puerto López	Manabi	-1.56667	-80.8167	25	2006	Cisneros-Heredia 2006b	NA	Cisneros-Heredia, D. F. (2006). Amphibians, Machalilla National Park, province of Manabí, western Ecuador. Check List, 2(1), 45-54.	Literature
30	Amphibia	Anura	Leptodactylidae	Engystomops	Engystomops montubio	Pacific coastal Ecuador and Peru	Ecuadorian Dry Forests	Ecuador	Puerto Rico	Manabi	-1.61667	-80.8333	40	2006	Cisneros-Heredia 2006b	NA	Cisneros-Heredia, D. F. (2006). Amphibians, Machalilla National Park, province of Manabí, western Ecuador. Check List, 2(1), 45-54.	Literature
31	Amphibia	Anura	Leptodactylidae	Engystomops	Engystomops montubio	Pacific coastal Ecuador and Peru	Ecuadorian Dry Forests	Ecuador	Punta Piqueros	Manabi	-1.55	-80.8167	25	2006	Cisneros-Heredia 2006b	NA	Cisneros-Heredia, D. F. (2006). Amphibians, Machalilla National Park, province of Manabí, western Ecuador. Check List, 2(1), 45-54.	Literature
32	Amphibia	Anura	Ceratophryidae	Ceratophrys	Ceratophrys stolzmanni	Pacific coastal Ecuador and Peru	Ecuadorian Dry Forests	Ecuador	Isidro Ayora	Guayas	-1.86667	-80.1333	28	2006	Cisneros-Heredia 2006b	NA	Cisneros-Heredia, D. F. (2006). Amphibians, Machalilla National Park, province of Manabí, western Ecuador. Check List, 2(1), 45-54.	Literature
33	Amphibia	Anura	Dendrobatidae	Hyloxalus	Hyloxalus infraguttatus	Pacific coastal Ecuador and Peru	Ecuadorian Dry Forests	Ecuador	Cerro La Mocora	Manabi	-1.61667	-80.7	375	2006	Cisneros-Heredia 2006b	NA	Cisneros-Heredia, D. F. (2006). Amphibians, Machalilla National Park, province of Manabí, western Ecuador. Check List, 2(1), 45-54.	Literature
34	Amphibia	Anura	Dendrobatidae	Epipedobates	Epipedobates machalilla	Pacific coastal Ecuador and Peru	Ecuadorian Dry Forests	Ecuador	Cerro La Mocora	Manabi	-1.61667	-80.7	375	2006	Cisneros-Heredia 2006b	NA	Cisneros-Heredia, D. F. (2006). Amphibians, Machalilla National Park, province of Manabí, western Ecuador. Check List, 2(1), 45-54.	Literature
35	Amphibia	Anura	Bufonidae	Rhinella	Rhinella horribilis	Pacific coastal Ecuador and Peru	Ecuadorian Dry Forests	Ecuador	Puerto López	Manabi	-1.56667	-80.8167	0	2006	Cisneros-Heredia 2006b	NA	Cisneros-Heredia, D. F. (2006). Amphibians, Machalilla National Park, province of Manabí, western Ecuador. Check List, 2(1), 45-54.	Literature
36	Amphibia	Anura	Bufonidae	Rhinella	Rhinella horribilis	Pacific coastal Ecuador and Peru	Ecuadorian Dry Forests	Ecuador	Puerto Rico	Manabi	-1.61667	-80.8333	40	2006	Cisneros-Heredia 2006b	NA	Cisneros-Heredia, D. F. (2006). Amphibians, Machalilla National Park, province of Manabí, western Ecuador. Check List, 2(1), 45-54.	Literature
37	Amphibia	Anura	Bufonidae	Rhinella	Rhinella horribilis	Pacific coastal Ecuador and Peru	Ecuadorian Dry Forests	Ecuador	Cerro La Mocora	Manabi	-1.61667	-80.7	375	2006	Cisneros-Heredia 2006b	NA	Cisneros-Heredia, D. F. (2006). Amphibians, Machalilla National Park, province of Manabí, western Ecuador. Check List, 2(1), 45-54.	Literature
38	Amphibia	Anura	Bufonidae	Rhinella	Rhinella horribilis	Pacific coastal Ecuador and Peru	Ecuadorian Dry Forests	Ecuador	Agua Blanca	Manabi	-1.51667	-80.7333	160	2006	Cisneros-Heredia 2006b	NA	Cisneros-Heredia, D. F. (2006). Amphibians, Machalilla National Park, province of Manabí, western Ecuador. Check List, 2(1), 45-54.	Literature
39	Amphibia	Anura	Bufonidae	Rhinella	Rhinella horribilis	Pacific coastal Ecuador and Peru	Ecuadorian Dry Forests	Ecuador	Churute	Guayas	-2.46667	-79.7222	420	2019	Amador et al. 2019	NA	Amador, L., Soto‐Gamboa, M., & Guayasamin, J. M. (2019). Integrating alpha, beta, and phylogenetic diversity to understand anuran fauna along environmental gradients of tropical forests in western Ecuador. Ecology and evolution, 9(19), 11040-11052.	Literature
40	Amphibia	Anura	Craugastoridae	Pristimantis	Pristimantis achatinus	Pacific coastal Ecuador and Peru	Ecuadorian Dry Forests	Ecuador	Churute	Guayas	-2.46667	-79.7222	420	2019	Amador et al. 2019	NA	Amador, L., Soto‐Gamboa, M., & Guayasamin, J. M. (2019). Integrating alpha, beta, and phylogenetic diversity to understand anuran fauna along environmental gradients of tropical forests in western Ecuador. Ecology and evolution, 9(19), 11040-11052.	Literature
41	Amphibia	Anura	Craugastoridae	Barycholos	Barycholos pulcher	Pacific coastal Ecuador and Peru	Ecuadorian Dry Forests	Ecuador	Churute	Guayas	-2.46667	-79.7222	420	2019	Amador et al. 2019	NA	Amador, L., Soto‐Gamboa, M., & Guayasamin, J. M. (2019). Integrating alpha, beta, and phylogenetic diversity to understand anuran fauna along environmental gradients of tropical forests in western Ecuador. Ecology and evolution, 9(19), 11040-11052.	Literature
42	Amphibia	Anura	Dendrobatidae	Hyloxalus	Hyloxalus infraguttatus	Pacific coastal Ecuador and Peru	Ecuadorian Dry Forests	Ecuador	Churute	Guayas	-2.46667	-79.7222	420	2019	Amador et al. 2019	NA	Amador, L., Soto‐Gamboa, M., & Guayasamin, J. M. (2019). Integrating alpha, beta, and phylogenetic diversity to understand anuran fauna along environmental gradients of tropical forests in western Ecuador. Ecology and evolution, 9(19), 11040-11052.	Literature
43	Amphibia	Anura	Dendrobatidae	Epipedobates	Epipedobates machalilla	Pacific coastal Ecuador and Peru	Ecuadorian Dry Forests	Ecuador	Churute	Guayas	-2.46667	-79.7222	420	2019	Amador et al. 2019	NA	Amador, L., Soto‐Gamboa, M., & Guayasamin, J. M. (2019). Integrating alpha, beta, and phylogenetic diversity to understand anuran fauna along environmental gradients of tropical forests in western Ecuador. Ecology and evolution, 9(19), 11040-11052.	Literature
44	Amphibia	Anura	Hylidae	Boana	Boana pellucens	Pacific coastal Ecuador and Peru	Ecuadorian Dry Forests	Ecuador	Churute	Guayas	-2.46667	-79.7222	420	2019	Amador et al. 2019	NA	Amador, L., Soto‐Gamboa, M., & Guayasamin, J. M. (2019). Integrating alpha, beta, and phylogenetic diversity to understand anuran fauna along environmental gradients of tropical forests in western Ecuador. Ecology and evolution, 9(19), 11040-11052.	Literature
45	Amphibia	Anura	Hylidae	Scinax	Scinax quinquefasciatus	Pacific coastal Ecuador and Peru	Ecuadorian Dry Forests	Ecuador	Churute	Guayas	-2.46667	-79.7222	420	2019	Amador et al. 2019	NA	Amador, L., Soto‐Gamboa, M., & Guayasamin, J. M. (2019). Integrating alpha, beta, and phylogenetic diversity to understand anuran fauna along environmental gradients of tropical forests in western Ecuador. Ecology and evolution, 9(19), 11040-11052.	Literature
46	Amphibia	Anura	Hylidae	Trachycephalus	Trachycephalus jordani	Pacific coastal Ecuador and Peru	Ecuadorian Dry Forests	Ecuador	Churute	Guayas	-2.46667	-79.7222	420	2019	Amador et al. 2019	NA	Amador, L., Soto‐Gamboa, M., & Guayasamin, J. M. (2019). Integrating alpha, beta, and phylogenetic diversity to understand anuran fauna along environmental gradients of tropical forests in western Ecuador. Ecology and evolution, 9(19), 11040-11052.	Literature
47	Amphibia	Anura	Hylidae	Trachycephalus	Trachycephalus quadrangulum	Pacific coastal Ecuador and Peru	Ecuadorian Dry Forests	Ecuador	Churute	Guayas	-2.46667	-79.7222	420	2019	Amador et al. 2019	NA	Amador, L., Soto‐Gamboa, M., & Guayasamin, J. M. (2019). Integrating alpha, beta, and phylogenetic diversity to understand anuran fauna along environmental gradients of tropical forests in western Ecuador. Ecology and evolution, 9(19), 11040-11052.	Literature
48	Amphibia	Anura	Leptodactylidae	Engystomops	Engystomops guayaco	Pacific coastal Ecuador and Peru	Ecuadorian Dry Forests	Ecuador	Churute	Guayas	-2.46667	-79.7222	420	2019	Amador et al. 2019	NA	Amador, L., Soto‐Gamboa, M., & Guayasamin, J. M. (2019). Integrating alpha, beta, and phylogenetic diversity to understand anuran fauna along environmental gradients of tropical forests in western Ecuador. Ecology and evolution, 9(19), 11040-11052.	Literature
49	Amphibia	Anura	Leptodactylidae	Engystomops	Engystomops pustulatus	Pacific coastal Ecuador and Peru	Ecuadorian Dry Forests	Ecuador	Churute	Guayas	-2.46667	-79.7222	420	2019	Amador et al. 2019	NA	Amador, L., Soto‐Gamboa, M., & Guayasamin, J. M. (2019). Integrating alpha, beta, and phylogenetic diversity to understand anuran fauna along environmental gradients of tropical forests in western Ecuador. Ecology and evolution, 9(19), 11040-11052.	Literature
50	Amphibia	Anura	Leptodactylidae	Engystomops	Engystomops randi	Pacific coastal Ecuador and Peru	Ecuadorian Dry Forests	Ecuador	Churute	Guayas	-2.46667	-79.7222	420	2019	Amador et al. 2019	NA	Amador, L., Soto‐Gamboa, M., & Guayasamin, J. M. (2019). Integrating alpha, beta, and phylogenetic diversity to understand anuran fauna along environmental gradients of tropical forests in western Ecuador. Ecology and evolution, 9(19), 11040-11052.	Literature
51	Amphibia	Anura	Leptodactylidae	Leptodactylus	Leptodactylus labrosus	Pacific coastal Ecuador and Peru	Ecuadorian Dry Forests	Ecuador	Churute	Guayas	-2.46667	-79.7222	420	2019	Amador et al. 2019	NA	Amador, L., Soto‐Gamboa, M., & Guayasamin, J. M. (2019). Integrating alpha, beta, and phylogenetic diversity to understand anuran fauna along environmental gradients of tropical forests in western Ecuador. Ecology and evolution, 9(19), 11040-11052.	Literature
52	Amphibia	Anura	Ceratophryidae	Ceratophrys	Ceratophrys stolzmanni	Pacific coastal Ecuador and Peru	Ecuadorian Dry Forests	Ecuador	Churute	Guayas	-2.46667	-79.7222	420	2019	Amador et al. 2019	NA	Amador, L., Soto‐Gamboa, M., & Guayasamin, J. M. (2019). Integrating alpha, beta, and phylogenetic diversity to understand anuran fauna along environmental gradients of tropical forests in western Ecuador. Ecology and evolution, 9(19), 11040-11052.	Literature
53	Amphibia	Anura	Bufonidae	Rhinella	Rhinella horribilis	Pacific coastal Ecuador and Peru	Ecuadorian Dry Forests	Ecuador	Machalilla – Ayampe	Manabi	-1.66667	-80.7222	180	2019	Amador et al. 2019	NA	Amador, L., Soto‐Gamboa, M., & Guayasamin, J. M. (2019). Integrating alpha, beta, and phylogenetic diversity to understand anuran fauna along environmental gradients of tropical forests in western Ecuador. Ecology and evolution, 9(19), 11040-11052.	Literature
54	Amphibia	Anura	Craugastoridae	Pristimantis	Pristimantis achatinus	Pacific coastal Ecuador and Peru	Ecuadorian Dry Forests	Ecuador	Machalilla – Ayampe	Manabi	-1.66667	-80.7222	180	2019	Amador et al. 2019	NA	Amador, L., Soto‐Gamboa, M., & Guayasamin, J. M. (2019). Integrating alpha, beta, and phylogenetic diversity to understand anuran fauna along environmental gradients of tropical forests in western Ecuador. Ecology and evolution, 9(19), 11040-11052.	Literature
55	Amphibia	Anura	Craugastoridae	Pristimantis	Pristimantis subsigillatus	Pacific coastal Ecuador and Peru	Ecuadorian Dry Forests	Ecuador	Machalilla – Ayampe	Manabi	-1.66667	-80.7222	180	2019	Amador et al. 2019	NA	Amador, L., Soto‐Gamboa, M., & Guayasamin, J. M. (2019). Integrating alpha, beta, and phylogenetic diversity to understand anuran fauna along environmental gradients of tropical forests in western Ecuador. Ecology and evolution, 9(19), 11040-11052.	Literature
56	Amphibia	Anura	Craugastoridae	Pristimantis	Pristimantis walkeri	Pacific coastal Ecuador and Peru	Ecuadorian Dry Forests	Ecuador	Machalilla – Ayampe	Manabi	-1.66667	-80.7222	180	2019	Amador et al. 2019	NA	Amador, L., Soto‐Gamboa, M., & Guayasamin, J. M. (2019). Integrating alpha, beta, and phylogenetic diversity to understand anuran fauna along environmental gradients of tropical forests in western Ecuador. Ecology and evolution, 9(19), 11040-11052.	Literature
57	Amphibia	Anura	Craugastoridae	Barycholos	Barycholos pulcher	Pacific coastal Ecuador and Peru	Ecuadorian Dry Forests	Ecuador	Machalilla – Ayampe	Manabi	-1.66667	-80.7222	180	2019	Amador et al. 2019	NA	Amador, L., Soto‐Gamboa, M., & Guayasamin, J. M. (2019). Integrating alpha, beta, and phylogenetic diversity to understand anuran fauna along environmental gradients of tropical forests in western Ecuador. Ecology and evolution, 9(19), 11040-11052.	Literature
58	Amphibia	Anura	Dendrobatidae	Hyloxalus	Hyloxalus infraguttatus	Pacific coastal Ecuador and Peru	Ecuadorian Dry Forests	Ecuador	Machalilla – Ayampe	Manabi	-1.66667	-80.7222	180	2019	Amador et al. 2019	NA	Amador, L., Soto‐Gamboa, M., & Guayasamin, J. M. (2019). Integrating alpha, beta, and phylogenetic diversity to understand anuran fauna along environmental gradients of tropical forests in western Ecuador. Ecology and evolution, 9(19), 11040-11052.	Literature
59	Amphibia	Anura	Dendrobatidae	Epipedobates	Epipedobates machalilla	Pacific coastal Ecuador and Peru	Ecuadorian Dry Forests	Ecuador	Machalilla – Ayampe	Manabi	-1.66667	-80.7222	180	2019	Amador et al. 2019	NA	Amador, L., Soto‐Gamboa, M., & Guayasamin, J. M. (2019). Integrating alpha, beta, and phylogenetic diversity to understand anuran fauna along environmental gradients of tropical forests in western Ecuador. Ecology and evolution, 9(19), 11040-11052.	Literature
60	Amphibia	Anura	Hylidae	Scinax	Scinax quinquefasciatus	Pacific coastal Ecuador and Peru	Ecuadorian Dry Forests	Ecuador	Machalilla – Ayampe	Manabi	-1.66667	-80.7222	180	2019	Amador et al. 2019	NA	Amador, L., Soto‐Gamboa, M., & Guayasamin, J. M. (2019). Integrating alpha, beta, and phylogenetic diversity to understand anuran fauna along environmental gradients of tropical forests in western Ecuador. Ecology and evolution, 9(19), 11040-11052.	Literature
61	Amphibia	Anura	Hylidae	Trachycephalus	Trachycephalus jordani	Pacific coastal Ecuador and Peru	Ecuadorian Dry Forests	Ecuador	Machalilla – Ayampe	Manabi	-1.66667	-80.7222	180	2019	Amador et al. 2019	NA	Amador, L., Soto‐Gamboa, M., & Guayasamin, J. M. (2019). Integrating alpha, beta, and phylogenetic diversity to understand anuran fauna along environmental gradients of tropical forests in western Ecuador. Ecology and evolution, 9(19), 11040-11052.	Literature
62	Amphibia	Anura	Hylidae	Trachycephalus	Trachycephalus quadrangulum	Pacific coastal Ecuador and Peru	Ecuadorian Dry Forests	Ecuador	Machalilla – Ayampe	Manabi	-1.66667	-80.7222	180	2019	Amador et al. 2019	NA	Amador, L., Soto‐Gamboa, M., & Guayasamin, J. M. (2019). Integrating alpha, beta, and phylogenetic diversity to understand anuran fauna along environmental gradients of tropical forests in western Ecuador. Ecology and evolution, 9(19), 11040-11052.	Literature
63	Amphibia	Anura	Leptodactylidae	Engystomops	Engystomops montubio	Pacific coastal Ecuador and Peru	Ecuadorian Dry Forests	Ecuador	Machalilla – Ayampe	Manabi	-1.66667	-80.7222	180	2019	Amador et al. 2019	NA	Amador, L., Soto‐Gamboa, M., & Guayasamin, J. M. (2019). Integrating alpha, beta, and phylogenetic diversity to understand anuran fauna along environmental gradients of tropical forests in western Ecuador. Ecology and evolution, 9(19), 11040-11052.	Literature
64	Amphibia	Anura	Leptodactylidae	Engystomops	Engystomops pustulatus	Pacific coastal Ecuador and Peru	Ecuadorian Dry Forests	Ecuador	Machalilla – Ayampe	Manabi	-1.66667	-80.7222	180	2019	Amador et al. 2019	NA	Amador, L., Soto‐Gamboa, M., & Guayasamin, J. M. (2019). Integrating alpha, beta, and phylogenetic diversity to understand anuran fauna along environmental gradients of tropical forests in western Ecuador. Ecology and evolution, 9(19), 11040-11052.	Literature
65	Amphibia	Anura	Leptodactylidae	Leptodactylus	Leptodactylus labrosus	Pacific coastal Ecuador and Peru	Ecuadorian Dry Forests	Ecuador	Machalilla – Ayampe	Manabi	-1.66667	-80.7222	180	2019	Amador et al. 2019	NA	Amador, L., Soto‐Gamboa, M., & Guayasamin, J. M. (2019). Integrating alpha, beta, and phylogenetic diversity to understand anuran fauna along environmental gradients of tropical forests in western Ecuador. Ecology and evolution, 9(19), 11040-11052.	Literature
66	Amphibia	Anura	Leptodactylidae	Leptodactylus	Leptodactylus melanonotus	Pacific coastal Ecuador and Peru	Ecuadorian Dry Forests	Ecuador	Machalilla – Ayampe	Manabi	-1.66667	-80.7222	180	2019	Amador et al. 2019	NA	Amador, L., Soto‐Gamboa, M., & Guayasamin, J. M. (2019). Integrating alpha, beta, and phylogenetic diversity to understand anuran fauna along environmental gradients of tropical forests in western Ecuador. Ecology and evolution, 9(19), 11040-11052.	Literature
67	Amphibia	Anura	Leptodactylidae	Leptodactylus	Leptodactylus ventrimaculatus	Pacific coastal Ecuador and Peru	Ecuadorian Dry Forests	Ecuador	Machalilla – Ayampe	Manabi	-1.66667	-80.7222	180	2019	Amador et al. 2019	NA	Amador, L., Soto‐Gamboa, M., & Guayasamin, J. M. (2019). Integrating alpha, beta, and phylogenetic diversity to understand anuran fauna along environmental gradients of tropical forests in western Ecuador. Ecology and evolution, 9(19), 11040-11052.	Literature
68	Amphibia	Anura	Ceratophryidae	Ceratophrys	Ceratophrys stolzmanni	Pacific coastal Ecuador and Peru	Ecuadorian Dry Forests	Ecuador	Machalilla – Ayampe	Manabi	-1.66667	-80.7222	180	2019	Amador et al. 2019	NA	Amador, L., Soto‐Gamboa, M., & Guayasamin, J. M. (2019). Integrating alpha, beta, and phylogenetic diversity to understand anuran fauna along environmental gradients of tropical forests in western Ecuador. Ecology and evolution, 9(19), 11040-11052.	Literature
69	Amphibia	Anura	Bufonidae	Rhinella	Rhinella horribilis	Pacific coastal Ecuador and Peru	Tumbes-Piura Dry Forests	Ecuador	Cordillera Arañitas-La Ceiba	Loja	-4.40361	-80.1342	575	2019	Amador et al. 2019	NA	Amador, L., Soto‐Gamboa, M., & Guayasamin, J. M. (2019). Integrating alpha, beta, and phylogenetic diversity to understand anuran fauna along environmental gradients of tropical forests in western Ecuador. Ecology and evolution, 9(19), 11040-11052.	Literature
70	Amphibia	Anura	Craugastoridae	Pristimantis	Pristimantis lymani	Pacific coastal Ecuador and Peru	Tumbes-Piura Dry Forests	Ecuador	Cordillera Arañitas-La Ceiba	Loja	-4.40361	-80.1342	575	2019	Amador et al. 2019	NA	Amador, L., Soto‐Gamboa, M., & Guayasamin, J. M. (2019). Integrating alpha, beta, and phylogenetic diversity to understand anuran fauna along environmental gradients of tropical forests in western Ecuador. Ecology and evolution, 9(19), 11040-11052.	Literature
71	Amphibia	Anura	Dendrobatidae	Epipedobates	Epipedobates anthonyi	Pacific coastal Ecuador and Peru	Tumbes-Piura Dry Forests	Ecuador	Cordillera Arañitas-La Ceiba	Loja	-4.40361	-80.1342	575	2019	Amador et al. 2019	NA	Amador, L., Soto‐Gamboa, M., & Guayasamin, J. M. (2019). Integrating alpha, beta, and phylogenetic diversity to understand anuran fauna along environmental gradients of tropical forests in western Ecuador. Ecology and evolution, 9(19), 11040-11052.	Literature
72	Amphibia	Anura	Leptodactylidae	Engystomops	Engystomops pustulatus	Pacific coastal Ecuador and Peru	Tumbes-Piura Dry Forests	Ecuador	Cordillera Arañitas-La Ceiba	Loja	-4.40361	-80.1342	575	2019	Amador et al. 2019	NA	Amador, L., Soto‐Gamboa, M., & Guayasamin, J. M. (2019). Integrating alpha, beta, and phylogenetic diversity to understand anuran fauna along environmental gradients of tropical forests in western Ecuador. Ecology and evolution, 9(19), 11040-11052.	Literature
73	Amphibia	Anura	Leptodactylidae	Leptodactylus	Leptodactylus labrosus	Pacific coastal Ecuador and Peru	Tumbes-Piura Dry Forests	Ecuador	Cordillera Arañitas-La Ceiba	Loja	-4.40361	-80.1342	575	2019	Amador et al. 2019	NA	Amador, L., Soto‐Gamboa, M., & Guayasamin, J. M. (2019). Integrating alpha, beta, and phylogenetic diversity to understand anuran fauna along environmental gradients of tropical forests in western Ecuador. Ecology and evolution, 9(19), 11040-11052.	Literature
74	Amphibia	Anura	Leptodactylidae	Leptodactylus	Leptodactylus ventrimaculatus	Pacific coastal Ecuador and Peru	Tumbes-Piura Dry Forests	Ecuador	Cordillera Arañitas-La Ceiba	Loja	-4.40361	-80.1342	575	2019	Amador et al. 2019	NA	Amador, L., Soto‐Gamboa, M., & Guayasamin, J. M. (2019). Integrating alpha, beta, and phylogenetic diversity to understand anuran fauna along environmental gradients of tropical forests in western Ecuador. Ecology and evolution, 9(19), 11040-11052.	Literature
75	Amphibia	Anura	Ranidae	Lithobates	Lithobates bwana	Pacific coastal Ecuador and Peru	Tumbes-Piura Dry Forests	Ecuador	Cordillera Arañitas-La Ceiba	Loja	-4.40361	-80.1342	575	2019	Amador et al. 2019	NA	Amador, L., Soto‐Gamboa, M., & Guayasamin, J. M. (2019). Integrating alpha, beta, and phylogenetic diversity to understand anuran fauna along environmental gradients of tropical forests in western Ecuador. Ecology and evolution, 9(19), 11040-11052.	Literature
76	Amphibia	Anura	Bufonidae	Rhinella	Rhinella horribilis	Pacific coastal Ecuador and Peru	Tumbes-Piura Dry Forests	Ecuador	Achiotes – El Faique	Loja	-4.11667	-80.4	390	2019	Amador et al. 2019	NA	Amador, L., Soto‐Gamboa, M., & Guayasamin, J. M. (2019). Integrating alpha, beta, and phylogenetic diversity to understand anuran fauna along environmental gradients of tropical forests in western Ecuador. Ecology and evolution, 9(19), 11040-11052.	Literature
77	Amphibia	Anura	Craugastoridae	Pristimantis	Pristimantis lymani	Pacific coastal Ecuador and Peru	Tumbes-Piura Dry Forests	Ecuador	Achiotes – El Faique	Loja	-4.11667	-80.4	390	2019	Amador et al. 2019	NA	Amador, L., Soto‐Gamboa, M., & Guayasamin, J. M. (2019). Integrating alpha, beta, and phylogenetic diversity to understand anuran fauna along environmental gradients of tropical forests in western Ecuador. Ecology and evolution, 9(19), 11040-11052.	Literature
78	Amphibia	Anura	Dendrobatidae	Hyloxalus	Hyloxalus infraguttatus	Pacific coastal Ecuador and Peru	Tumbes-Piura Dry Forests	Ecuador	Achiotes – El Faique	Loja	-4.11667	-80.4	390	2019	Amador et al. 2019	NA	Amador, L., Soto‐Gamboa, M., & Guayasamin, J. M. (2019). Integrating alpha, beta, and phylogenetic diversity to understand anuran fauna along environmental gradients of tropical forests in western Ecuador. Ecology and evolution, 9(19), 11040-11052.	Literature
79	Amphibia	Anura	Dendrobatidae	Epipedobates	Epipedobates anthonyi	Pacific coastal Ecuador and Peru	Tumbes-Piura Dry Forests	Ecuador	Achiotes – El Faique	Loja	-4.11667	-80.4	390	2019	Amador et al. 2019	NA	Amador, L., Soto‐Gamboa, M., & Guayasamin, J. M. (2019). Integrating alpha, beta, and phylogenetic diversity to understand anuran fauna along environmental gradients of tropical forests in western Ecuador. Ecology and evolution, 9(19), 11040-11052.	Literature
80	Amphibia	Anura	Hylidae	Trachycephalus	Trachycephalus jordani	Pacific coastal Ecuador and Peru	Tumbes-Piura Dry Forests	Ecuador	Achiotes – El Faique	Loja	-4.11667	-80.4	390	2019	Amador et al. 2019	NA	Amador, L., Soto‐Gamboa, M., & Guayasamin, J. M. (2019). Integrating alpha, beta, and phylogenetic diversity to understand anuran fauna along environmental gradients of tropical forests in western Ecuador. Ecology and evolution, 9(19), 11040-11052.	Literature
81	Amphibia	Anura	Leptodactylidae	Engystomops	Engystomops pustulatus	Pacific coastal Ecuador and Peru	Tumbes-Piura Dry Forests	Ecuador	Achiotes – El Faique	Loja	-4.11667	-80.4	390	2019	Amador et al. 2019	NA	Amador, L., Soto‐Gamboa, M., & Guayasamin, J. M. (2019). Integrating alpha, beta, and phylogenetic diversity to understand anuran fauna along environmental gradients of tropical forests in western Ecuador. Ecology and evolution, 9(19), 11040-11052.	Literature
82	Amphibia	Anura	Leptodactylidae	Leptodactylus	Leptodactylus ventrimaculatus	Pacific coastal Ecuador and Peru	Tumbes-Piura Dry Forests	Ecuador	Achiotes – El Faique	Loja	-4.11667	-80.4	390	2019	Amador et al. 2019	NA	Amador, L., Soto‐Gamboa, M., & Guayasamin, J. M. (2019). Integrating alpha, beta, and phylogenetic diversity to understand anuran fauna along environmental gradients of tropical forests in western Ecuador. Ecology and evolution, 9(19), 11040-11052.	Literature
83	Amphibia	Anura	Ranidae	Lithobates	Lithobates bwana	Pacific coastal Ecuador and Peru	Tumbes-Piura Dry Forests	Ecuador	Achiotes – El Faique	Loja	-4.11667	-80.4	390	2019	Amador et al. 2019	NA	Amador, L., Soto‐Gamboa, M., & Guayasamin, J. M. (2019). Integrating alpha, beta, and phylogenetic diversity to understand anuran fauna along environmental gradients of tropical forests in western Ecuador. Ecology and evolution, 9(19), 11040-11052.	Literature
84	Amphibia	Anura	Bufonidae	Rhinella	Rhinella horribilis	Pacific coastal Ecuador and Peru	Ecuadorian Dry Forests	Ecuador	Reserva Tito Santos	Manabi	-0.0839769	-80.1498		2012	Almendariz et al 2012	NA	Almendáriz, A., Hamilton, P., Mouette, C., & Robles, C. (2012). Análisis de la herpetofauna de los bosques secos y de transición de la reserva biológica Tito Santos, Manabí-Ecuador. Revista Politecnica 30:62-82	Literature
85	Amphibia	Anura	Dendrobatidae	Epipedobates	Epipedobates machalilla	Pacific coastal Ecuador and Peru	Ecuadorian Dry Forests	Ecuador	Reserva Tito Santos	Manabi	-0.0839769	-80.1498		2012	Almendariz et al 2012	NA	Almendáriz, A., Hamilton, P., Mouette, C., & Robles, C. (2012). Análisis de la herpetofauna de los bosques secos y de transición de la reserva biológica Tito Santos, Manabí-Ecuador. Revista Politecnica 30:62-82	Literature
86	Amphibia	Anura	Craugastoridae	Barycholos	Barycholos pulcher	Pacific coastal Ecuador and Peru	Ecuadorian Dry Forests	Ecuador	Reserva Tito Santos	Manabi	-0.0839769	-80.1498		2012	Almendariz et al 2012	NA	Almendáriz, A., Hamilton, P., Mouette, C., & Robles, C. (2012). Análisis de la herpetofauna de los bosques secos y de transición de la reserva biológica Tito Santos, Manabí-Ecuador. Revista Politecnica 30:62-82	Literature
87	Amphibia	Anura	Leptodactylidae	Leptodactylus	Leptodactylus labrosus	Pacific coastal Ecuador and Peru	Ecuadorian Dry Forests	Ecuador	Reserva Tito Santos	Manabi	-0.0839769	-80.1498		2012	Almendariz et al 2012	NA	Almendáriz, A., Hamilton, P., Mouette, C., & Robles, C. (2012). Análisis de la herpetofauna de los bosques secos y de transición de la reserva biológica Tito Santos, Manabí-Ecuador. Revista Politecnica 30:62-82	Literature
88	Amphibia	Anura	Craugastoridae	Pristimantis	Pristimantis achatinus	Pacific coastal Ecuador and Peru	Ecuadorian Dry Forests	Ecuador	Reserva Tito Santos	Manabi	-0.0839769	-80.1498		2012	Almendariz et al 2012	NA	Almendáriz, A., Hamilton, P., Mouette, C., & Robles, C. (2012). Análisis de la herpetofauna de los bosques secos y de transición de la reserva biológica Tito Santos, Manabí-Ecuador. Revista Politecnica 30:62-82	Literature
89	Amphibia	Anura	Hylidae	Trachycephalus	Trachycephalus quadrangulum	Pacific coastal Ecuador and Peru	Ecuadorian Dry Forests	Ecuador	Reserva Tito Santos	Manabi	-0.0839769	-80.1498		2012	Almendariz et al 2012	NA	Almendáriz, A., Hamilton, P., Mouette, C., & Robles, C. (2012). Análisis de la herpetofauna de los bosques secos y de transición de la reserva biológica Tito Santos, Manabí-Ecuador. Revista Politecnica 30:62-82	Literature
90	Amphibia	Anura	Leptodactylidae	Engystomops	Engystomops montubio	Pacific coastal Ecuador and Peru	Ecuadorian Dry Forests	Ecuador	Reserva Tito Santos	Manabi	-0.0839769	-80.1498		2012	Almendariz et al 2012	NA	Almendáriz, A., Hamilton, P., Mouette, C., & Robles, C. (2012). Análisis de la herpetofauna de los bosques secos y de transición de la reserva biológica Tito Santos, Manabí-Ecuador. Revista Politecnica 30:62-82	Literature
91	Amphibia	Anura	Hylidae	Boana	Boana rosenbergi	Pacific coastal Ecuador and Peru	Ecuadorian Dry Forests	Ecuador	Reserva Tito Santos	Manabi	-0.0839769	-80.1498		2012	Almendariz et al 2012	NA	Almendáriz, A., Hamilton, P., Mouette, C., & Robles, C. (2012). Análisis de la herpetofauna de los bosques secos y de transición de la reserva biológica Tito Santos, Manabí-Ecuador. Revista Politecnica 30:62-82	Literature
92	Amphibia	Anura	Centrolenidae	Hyalinobatrachium	Hyalinobatrachium tatayoi	Pacific coastal Ecuador and Peru	Ecuadorian Dry Forests	Ecuador	Reserva Tito Santos	Manabi	-0.0839769	-80.1498		2012	Almendariz et al 2012	NA	Almendáriz, A., Hamilton, P., Mouette, C., & Robles, C. (2012). Análisis de la herpetofauna de los bosques secos y de transición de la reserva biológica Tito Santos, Manabí-Ecuador. Revista Politecnica 30:62-82	Literature
93	Amphibia	Anura	Hylidae	Smilisca	Smilisca phaeota	Pacific coastal Ecuador and Peru	Ecuadorian Dry Forests	Ecuador	Reserva Tito Santos	Manabi	-0.0839769	-80.1498		2012	Almendariz et al 2012	NA	Almendáriz, A., Hamilton, P., Mouette, C., & Robles, C. (2012). Análisis de la herpetofauna de los bosques secos y de transición de la reserva biológica Tito Santos, Manabí-Ecuador. Revista Politecnica 30:62-82	Literature
94	Amphibia	Anura	Ceratophryidae	Ceratophrys	Ceratophrys stolzmanni	Pacific coastal Ecuador and Peru	Tumbes-Piura Dry Forests	Ecuador	Reserva Ecológica Militar Arenillas	El Oro	-3.60722	-80.1503	84	2013	Ortiz et al 2013	NA	Ortiz, D. A., Almeida‐Reinoso, D., & Coloma, L. A. (2013). Notes on husbandry, reproduction and development in the P acific horned frog C eratophrys stolzmanni (A nura: C eratophryidae), with comments on its amplexus. International Zoo Yearbook, 47(1), 151-162.	Literature
95	Amphibia	Anura	Bufonidae	Rhinella	Rhinella horribilis	Pacific coastal Ecuador and Peru	Ecuadorian Dry Forests	Ecuador	Engabao	Guayas	-2.60972	-80.4369	12	2020	Cuadrado et al 2020	NA	Cuadrado, S. S., Loor, Y. A., & Narváez, A. E. (2020). Herpetofauna of Engabao, Playas Canton, Ecuador, with notes on the occurrence of Ceratoprhys stolzmanni (Steindachner, 1882). Check List, 16, 665.	Literature
96	Amphibia	Anura	Hylidae	Scinax	Scinax quinquefasciatus	Pacific coastal Ecuador and Peru	Ecuadorian Dry Forests	Ecuador	Engabao	Guayas	-2.61361	-80.4411	12	2020	Cuadrado et al 2020	NA	Cuadrado, S. S., Loor, Y. A., & Narváez, A. E. (2020). Herpetofauna of Engabao, Playas Canton, Ecuador, with notes on the occurrence of Ceratoprhys stolzmanni (Steindachner, 1882). Check List, 16, 665.	Literature
97	Amphibia	Anura	Leptodactylidae	Engystomops	Engystomops guayaco	Pacific coastal Ecuador and Peru	Ecuadorian Dry Forests	Ecuador	Engabao	Guayas	-2.61361	-80.4411	12	2020	Cuadrado et al 2020	NA	Cuadrado, S. S., Loor, Y. A., & Narváez, A. E. (2020). Herpetofauna of Engabao, Playas Canton, Ecuador, with notes on the occurrence of Ceratoprhys stolzmanni (Steindachner, 1882). Check List, 16, 665.	Literature
98	Amphibia	Anura	Ceratophryidae	Ceratophrys	Ceratophrys stolzmanni	Pacific coastal Ecuador and Peru	Ecuadorian Dry Forests	Ecuador	Engabao	Guayas	-2.61361	-80.4411	12	2020	Cuadrado et al 2020	NA	Cuadrado, S. S., Loor, Y. A., & Narváez, A. E. (2020). Herpetofauna of Engabao, Playas Canton, Ecuador, with notes on the occurrence of Ceratoprhys stolzmanni (Steindachner, 1882). Check List, 16, 665.	Literature
99	Amphibia	Anura	Bufonidae	Rhinella	Rhinella horribilis	Pacific coastal Ecuador and Peru	Tumbes-Piura Dry Forests	Ecuador	La Ceiba	Loja	-4.30473	-80.221	238	2010	Ojeda & Valarezo 2010	NA	Ojeda, D. A., & Valarezo, K. (2010). DIVERsIDAD DE ANFIbIOs y REPTILEs DE UN bOsQUE sECO EN EL sUR OCCIDENTE DEL ECUADOR. ECOLOGÍA FORESTAL, 1(1), 30.	Literature
100	Amphibia	Anura	Dendrobatidae	Epipedobates	Epipedobates anthonyi	Pacific coastal Ecuador and Peru	Tumbes-Piura Dry Forests	Ecuador	La Ceiba	Loja	-4.30473	-80.221	238	2010	Ojeda & Valarezo 2010	NA	Ojeda, D. A., & Valarezo, K. (2010). DIVERsIDAD DE ANFIbIOs y REPTILEs DE UN bOsQUE sECO EN EL sUR OCCIDENTE DEL ECUADOR. ECOLOGÍA FORESTAL, 1(1), 30.	Literature
101	Amphibia	Anura	Craugastoridae	Pristimantis	Pristimantis lymani	Pacific coastal Ecuador and Peru	Tumbes-Piura Dry Forests	Ecuador	La Ceiba	Loja	-4.30473	-80.221	238	2010	Ojeda & Valarezo 2010	NA	Ojeda, D. A., & Valarezo, K. (2010). DIVERsIDAD DE ANFIbIOs y REPTILEs DE UN bOsQUE sECO EN EL sUR OCCIDENTE DEL ECUADOR. ECOLOGÍA FORESTAL, 1(1), 30.	Literature
102	Amphibia	Anura	Ranidae	Lithobates	Lithobates bwana	Pacific coastal Ecuador and Peru	Tumbes-Piura Dry Forests	Ecuador	La Ceiba	Loja	-4.30473	-80.221	238	2010	Ojeda & Valarezo 2010	NA	Ojeda, D. A., & Valarezo, K. (2010). DIVERsIDAD DE ANFIbIOs y REPTILEs DE UN bOsQUE sECO EN EL sUR OCCIDENTE DEL ECUADOR. ECOLOGÍA FORESTAL, 1(1), 30.	Literature
103	Amphibia	Anura	Leptodactylidae	Leptodactylus	Leptodactylus labrosus	Pacific coastal Ecuador and Peru	Tumbes-Piura Dry Forests	Ecuador	La Ceiba	Loja	-4.30473	-80.221	238	2010	Ojeda & Valarezo 2010	NA	Ojeda, D. A., & Valarezo, K. (2010). DIVERsIDAD DE ANFIbIOs y REPTILEs DE UN bOsQUE sECO EN EL sUR OCCIDENTE DEL ECUADOR. ECOLOGÍA FORESTAL, 1(1), 30.	Literature
104	Amphibia	Anura	Ranidae	Lithobates	Lithobates bwana	Pacific coastal Ecuador and Peru	Tumbes-Piura Dry Forests	Peru	La Tina	Tumbes	-4.51166	-79.9924	43	1992	Henle 1992	NA	Henle, K. (1992). Zur Amphibienfauna Perus nebst Beschreibung eines neuen Eleutherodactylus (Leptodactylidae). Bonn. zool. Beitr, 43(1), 79-129.	Literature
105	Amphibia	Anura	Dendrobatidae	Hyloxalus	Hyloxalus elachyhistus	Pacific coastal Ecuador and Peru	Tumbes-Piura Dry Forests	Peru	Reserva Ecológica de Chaparri	Lambayeque	-6.53333	-79.4667	466	2011	Koch et al 2011	NA	Koch, C., Venegas, P. J., & Rödder, D. (2011). Advertisement call of Hyloxalus elachyhistus (Edwards, 1971)(Anura, Dendrobatidae). Salamandra, 47(2), 116-119.	Literature
106	Amphibia	Anura	Craugastoridae	Pristimantis	Pristimantis lymani	Pacific coastal Ecuador and Peru	Tumbes-Piura Dry Forests	Peru	Reserva Ecológica de Chaparri	Lambayeque	-6.53333	-79.4667	466	2011	Koch et al 2011	NA	Koch, C., Venegas, P. J., & Rödder, D. (2011). Advertisement call of Hyloxalus elachyhistus (Edwards, 1971)(Anura, Dendrobatidae). Salamandra, 47(2), 116-119.	Literature
107	Amphibia	Anura	Leptodactylidae	Leptodactylus	Leptodactylus labrosus	Pacific coastal Ecuador and Peru	Tumbes-Piura Dry Forests	Peru	Reserva Ecológica de Chaparri	Lambayeque	-6.53333	-79.4667	466	2011	Koch et al 2011	NA	Koch, C., Venegas, P. J., & Rödder, D. (2011). Advertisement call of Hyloxalus elachyhistus (Edwards, 1971)(Anura, Dendrobatidae). Salamandra, 47(2), 116-119.	Literature
108	Amphibia	Anura	Hylidae	Scinax	Scinax quinquefasciatus	Pacific coastal Ecuador and Peru	Ecuadorian Dry Forests	Ecuador	11.7 km S Milagro	Guayas	-2.221	-79.5699	17	2018	Ron et al 2018	NA	Ron, S. R., Duellman, W. E., Caminer, M. A., & Pazmino, D. (2018). Advertisement calls and DNA sequences reveal a new species of Scinax (Anura: Hylidae) on the Pacific lowlands of Ecuador. PloS one, 13(9), e0203169.	Literature
109	Amphibia	Anura	Hylidae	Scinax	Scinax quinquefasciatus	Pacific coastal Ecuador and Peru	Ecuadorian Dry Forests	Ecuador	6.9 km N Babohoyo	Los Rios	-1.739	-79.5319	8	2018	Ron et al 2018	NA	Ron, S. R., Duellman, W. E., Caminer, M. A., & Pazmino, D. (2018). Advertisement calls and DNA sequences reveal a new species of Scinax (Anura: Hylidae) on the Pacific lowlands of Ecuador. PloS one, 13(9), e0203169.	Literature
110	Amphibia	Anura	Hylidae	Scinax	Scinax quinquefasciatus	Pacific coastal Ecuador and Peru	Ecuadorian Dry Forests	Ecuador	Guayaquil	Guayas	-2.1666	-79.9	9	2018	Ron et al 2018	NA	Ron, S. R., Duellman, W. E., Caminer, M. A., & Pazmino, D. (2018). Advertisement calls and DNA sequences reveal a new species of Scinax (Anura: Hylidae) on the Pacific lowlands of Ecuador. PloS one, 13(9), e0203169.	Literature
111	Amphibia	Anura	Hylidae	Scinax	Scinax quinquefasciatus	Pacific coastal Ecuador and Peru	Ecuadorian Dry Forests	Ecuador	Same	Esmeraldas	0.8428	-79.9217	10	2018	Ron et al 2018	NA	Ron, S. R., Duellman, W. E., Caminer, M. A., & Pazmino, D. (2018). Advertisement calls and DNA sequences reveal a new species of Scinax (Anura: Hylidae) on the Pacific lowlands of Ecuador. PloS one, 13(9), e0203169.	Literature
112	Amphibia	Anura	Hylidae	Scinax	Scinax quinquefasciatus	Pacific coastal Ecuador and Peru	Ecuadorian Dry Forests	Ecuador	17.5 km Cabo Pasado, San Vicente-Pedernales road	Manabi	-0.3689	-80.489	50	2018	Ron et al 2018	NA	Ron, S. R., Duellman, W. E., Caminer, M. A., & Pazmino, D. (2018). Advertisement calls and DNA sequences reveal a new species of Scinax (Anura: Hylidae) on the Pacific lowlands of Ecuador. PloS one, 13(9), e0203169.	Literature
113	Amphibia	Anura	Hylidae	Scinax	Scinax quinquefasciatus	Pacific coastal Ecuador and Peru	Ecuadorian Dry Forests	Ecuador	Cerro Más Vale	Guayas	-2.397	-79.6323	50	2018	Ron et al 2018	NA	Ron, S. R., Duellman, W. E., Caminer, M. A., & Pazmino, D. (2018). Advertisement calls and DNA sequences reveal a new species of Scinax (Anura: Hylidae) on the Pacific lowlands of Ecuador. PloS one, 13(9), e0203169.	Literature
114	Amphibia	Anura	Hylidae	Scinax	Scinax quinquefasciatus	Pacific coastal Ecuador and Peru	Ecuadorian Dry Forests	Ecuador	Puerto Rico	Manabi	-1.6392	-80.8303	15	2018	Ron et al 2018	NA	Ron, S. R., Duellman, W. E., Caminer, M. A., & Pazmino, D. (2018). Advertisement calls and DNA sequences reveal a new species of Scinax (Anura: Hylidae) on the Pacific lowlands of Ecuador. PloS one, 13(9), e0203169.	Literature
115	Amphibia	Anura	Hylidae	Scinax	Scinax quinquefasciatus	Pacific coastal Ecuador and Peru	Ecuadorian Dry Forests	Ecuador	Milagro	Guayas	-2.1322	-79.5891	11	2018	Ron et al 2018	NA	Ron, S. R., Duellman, W. E., Caminer, M. A., & Pazmino, D. (2018). Advertisement calls and DNA sequences reveal a new species of Scinax (Anura: Hylidae) on the Pacific lowlands of Ecuador. PloS one, 13(9), e0203169.	Literature
116	Amphibia	Anura	Hylidae	Scinax	Scinax quinquefasciatus	Pacific coastal Ecuador and Peru	Ecuadorian Dry Forests	Ecuador	Las Palmas-Balsas road	Guayas	-2.0165	-80.496	58	2018	Ron et al 2018	NA	Ron, S. R., Duellman, W. E., Caminer, M. A., & Pazmino, D. (2018). Advertisement calls and DNA sequences reveal a new species of Scinax (Anura: Hylidae) on the Pacific lowlands of Ecuador. PloS one, 13(9), e0203169.	Literature
117	Amphibia	Anura	Hylidae	Scinax	Scinax quinquefasciatus	Pacific coastal Ecuador and Peru	Ecuadorian Dry Forests	Ecuador	El Palmar-Balsas road	Guayas	-2.0078	-80.6037	50	2018	Ron et al 2018	NA	Ron, S. R., Duellman, W. E., Caminer, M. A., & Pazmino, D. (2018). Advertisement calls and DNA sequences reveal a new species of Scinax (Anura: Hylidae) on the Pacific lowlands of Ecuador. PloS one, 13(9), e0203169.	Literature
118	Amphibia	Anura	Hylidae	Scinax	Scinax quinquefasciatus	Pacific coastal Ecuador and Peru	Ecuadorian Dry Forests	Ecuador	20 km E Durán, Milagro road	Guayas	-2.0222	-79.6905	32	2018	Ron et al 2018	NA	Ron, S. R., Duellman, W. E., Caminer, M. A., & Pazmino, D. (2018). Advertisement calls and DNA sequences reveal a new species of Scinax (Anura: Hylidae) on the Pacific lowlands of Ecuador. PloS one, 13(9), e0203169.	Literature
119	Amphibia	Anura	Hylidae	Scinax	Scinax quinquefasciatus	Pacific coastal Ecuador and Peru	Ecuadorian Dry Forests	Ecuador	15 km Naranjal, Machala road	Guayas	-2.7658	-79.6918	15	2018	Ron et al 2018	NA	Ron, S. R., Duellman, W. E., Caminer, M. A., & Pazmino, D. (2018). Advertisement calls and DNA sequences reveal a new species of Scinax (Anura: Hylidae) on the Pacific lowlands of Ecuador. PloS one, 13(9), e0203169.	Literature
120	Amphibia	Anura	Hylidae	Scinax	Scinax quinquefasciatus	Pacific coastal Ecuador and Peru	Tumbes-Piura Dry Forests	Ecuador	Naranjal-El Guabo road	Guayas	-2.8235	-79.7008	38	2018	Ron et al 2018	NA	Ron, S. R., Duellman, W. E., Caminer, M. A., & Pazmino, D. (2018). Advertisement calls and DNA sequences reveal a new species of Scinax (Anura: Hylidae) on the Pacific lowlands of Ecuador. PloS one, 13(9), e0203169.	Literature
121	Amphibia	Anura	Hylidae	Scinax	Scinax quinquefasciatus	Pacific coastal Ecuador and Peru	Tumbes-Piura Dry Forests	Ecuador	Arenillas, Huaquillas-La Cuca road	El Oro	-3.5356	-80.0671	53	2018	Ron et al 2018	NA	Ron, S. R., Duellman, W. E., Caminer, M. A., & Pazmino, D. (2018). Advertisement calls and DNA sequences reveal a new species of Scinax (Anura: Hylidae) on the Pacific lowlands of Ecuador. PloS one, 13(9), e0203169.	Literature
122	Amphibia	Anura	Hylidae	Scinax	Scinax quinquefasciatus	Pacific coastal Ecuador and Peru	Tumbes-Piura Dry Forests	Ecuador	Puyango PF	El Oro	-3.8819	-80.083	295	2018	Ron et al 2018	NA	Ron, S. R., Duellman, W. E., Caminer, M. A., & Pazmino, D. (2018). Advertisement calls and DNA sequences reveal a new species of Scinax (Anura: Hylidae) on the Pacific lowlands of Ecuador. PloS one, 13(9), e0203169.	Literature
123	Amphibia	Anura	Hylidae	Scinax	Scinax quinquefasciatus	Pacific coastal Ecuador and Peru	Ecuadorian Dry Forests	Ecuador	Cerro Blanco	Guayas	-2.1783	-80.0213	300	2018	Ron et al 2018	NA	Ron, S. R., Duellman, W. E., Caminer, M. A., & Pazmino, D. (2018). Advertisement calls and DNA sequences reveal a new species of Scinax (Anura: Hylidae) on the Pacific lowlands of Ecuador. PloS one, 13(9), e0203169.	Literature
124	Amphibia	Anura	Hylidae	Scinax	Scinax quinquefasciatus	Pacific coastal Ecuador and Peru	Ecuadorian Dry Forests	Ecuador	1 km S Esmeraldas, Atacames road	Esmeraldas	0.9304	-79.6765	10	2018	Ron et al 2018	NA	Ron, S. R., Duellman, W. E., Caminer, M. A., & Pazmino, D. (2018). Advertisement calls and DNA sequences reveal a new species of Scinax (Anura: Hylidae) on the Pacific lowlands of Ecuador. PloS one, 13(9), e0203169.	Literature
125	Amphibia	Anura	Hylidae	Scinax	Scinax quinquefasciatus	Pacific coastal Ecuador and Peru	Ecuadorian Dry Forests	Ecuador	Súa	Esmeraldas	0.8589	-79.8755	1	2018	Ron et al 2018	NA	Ron, S. R., Duellman, W. E., Caminer, M. A., & Pazmino, D. (2018). Advertisement calls and DNA sequences reveal a new species of Scinax (Anura: Hylidae) on the Pacific lowlands of Ecuador. PloS one, 13(9), e0203169.	Literature
126	Amphibia	Anura	Hylidae	Scinax	Scinax quinquefasciatus	Pacific coastal Ecuador and Peru	Tumbes-Piura Dry Forests	Ecuador	1 km Río Puyango, Alamor-Arenillas road	El Oro	-3.8802	-80.0655	325	2018	Ron et al 2018	NA	Ron, S. R., Duellman, W. E., Caminer, M. A., & Pazmino, D. (2018). Advertisement calls and DNA sequences reveal a new species of Scinax (Anura: Hylidae) on the Pacific lowlands of Ecuador. PloS one, 13(9), e0203169.	Literature
127	Amphibia	Anura	Hylidae	Scinax	Scinax quinquefasciatus	Pacific coastal Ecuador and Peru	Tumbes-Piura Dry Forests	Ecuador	3 km Huaquillas, Arenillas road	El Oro	-3.5236	-80.2069	23	2018	Ron et al 2018	NA	Ron, S. R., Duellman, W. E., Caminer, M. A., & Pazmino, D. (2018). Advertisement calls and DNA sequences reveal a new species of Scinax (Anura: Hylidae) on the Pacific lowlands of Ecuador. PloS one, 13(9), e0203169.	Literature
128	Amphibia	Anura	Hylidae	Scinax	Scinax quinquefasciatus	Pacific coastal Ecuador and Peru	Ecuadorian Dry Forests	Ecuador	Río Manta	Manabi	-1.075	-80.7369	165	2018	Ron et al 2018	NA	Ron, S. R., Duellman, W. E., Caminer, M. A., & Pazmino, D. (2018). Advertisement calls and DNA sequences reveal a new species of Scinax (Anura: Hylidae) on the Pacific lowlands of Ecuador. PloS one, 13(9), e0203169.	Literature
129	Amphibia	Anura	Hylidae	Scinax	Scinax quinquefasciatus	Pacific coastal Ecuador and Peru	Ecuadorian Dry Forests	Ecuador	Playa escondida	Esmeraldas	0.8177	-80.0032	30	2018	Ron et al 2018	NA	Ron, S. R., Duellman, W. E., Caminer, M. A., & Pazmino, D. (2018). Advertisement calls and DNA sequences reveal a new species of Scinax (Anura: Hylidae) on the Pacific lowlands of Ecuador. PloS one, 13(9), e0203169.	Literature
130	Amphibia	Anura	Hylidae	Scinax	Scinax quinquefasciatus	Pacific coastal Ecuador and Peru	Ecuadorian Dry Forests	Ecuador	Río Coaque	Manabi	0.0501	-80.0388	33	2018	Ron et al 2018	NA	Ron, S. R., Duellman, W. E., Caminer, M. A., & Pazmino, D. (2018). Advertisement calls and DNA sequences reveal a new species of Scinax (Anura: Hylidae) on the Pacific lowlands of Ecuador. PloS one, 13(9), e0203169.	Literature
131	Amphibia	Anura	Hylidae	Scinax	Scinax quinquefasciatus	Pacific coastal Ecuador and Peru	Ecuadorian Dry Forests	Ecuador	Río Coaque-Jama road	Manabi	-0.0566	-80.0584	11	2018	Ron et al 2018	NA	Ron, S. R., Duellman, W. E., Caminer, M. A., & Pazmino, D. (2018). Advertisement calls and DNA sequences reveal a new species of Scinax (Anura: Hylidae) on the Pacific lowlands of Ecuador. PloS one, 13(9), e0203169.	Literature
132	Amphibia	Anura	Hylidae	Scinax	Scinax quinquefasciatus	Pacific coastal Ecuador and Peru	Ecuadorian Dry Forests	Ecuador	5 km N Rocafuerte, San Andrés de Rocafuerte	Manabi	-0.8682	-80.4636	334	2018	Ron et al 2018	NA	Ron, S. R., Duellman, W. E., Caminer, M. A., & Pazmino, D. (2018). Advertisement calls and DNA sequences reveal a new species of Scinax (Anura: Hylidae) on the Pacific lowlands of Ecuador. PloS one, 13(9), e0203169.	Literature
133	Amphibia	Anura	Hylidae	Scinax	Scinax quinquefasciatus	Pacific coastal Ecuador and Peru	Tumbes-Piura Dry Forests	Ecuador	Arenillas	El Oro	-3.5667	-80.1432	55	2018	Ron et al 2018	NA	Ron, S. R., Duellman, W. E., Caminer, M. A., & Pazmino, D. (2018). Advertisement calls and DNA sequences reveal a new species of Scinax (Anura: Hylidae) on the Pacific lowlands of Ecuador. PloS one, 13(9), e0203169.	Literature
134	Amphibia	Anura	Hylidae	Scinax	Scinax quinquefasciatus	Pacific coastal Ecuador and Peru	Ecuadorian Dry Forests	Ecuador	San Pablo	Guayas	-2.5711	-80.3657	16	2018	Ron et al 2018	NA	Ron, S. R., Duellman, W. E., Caminer, M. A., & Pazmino, D. (2018). Advertisement calls and DNA sequences reveal a new species of Scinax (Anura: Hylidae) on the Pacific lowlands of Ecuador. PloS one, 13(9), e0203169.	Literature
135	Amphibia	Anura	Hylidae	Scinax	Scinax quinquefasciatus	Pacific coastal Ecuador and Peru	Ecuadorian Dry Forests	Ecuador	Área Nacional de Recreación Parque Lago, Represa Chongón	Guayas	-2.2143	-80.1042	45	2018	Ron et al 2018	NA	Ron, S. R., Duellman, W. E., Caminer, M. A., & Pazmino, D. (2018). Advertisement calls and DNA sequences reveal a new species of Scinax (Anura: Hylidae) on the Pacific lowlands of Ecuador. PloS one, 13(9), e0203169.	Literature
136	Amphibia	Anura	Hylidae	Scinax	Scinax sugillatus	Pacific coastal Ecuador and Peru	Ecuadorian Dry Forests	Ecuador	11.7 km S Milagro	Guayas	-2.238	-79.643	50	2018	Ron et al 2018	NA	Ron, S. R., Duellman, W. E., Caminer, M. A., & Pazmino, D. (2018). Advertisement calls and DNA sequences reveal a new species of Scinax (Anura: Hylidae) on the Pacific lowlands of Ecuador. PloS one, 13(9), e0203169.	Literature
137	Amphibia	Anura	Hylidae	Scinax	Scinax tsachila	Pacific coastal Ecuador and Peru	Ecuadorian Dry Forests	Ecuador	Cerro Más Vale	Guayas	-2.397	-79.6323	50	2018	Ron et al 2018	NA	Ron, S. R., Duellman, W. E., Caminer, M. A., & Pazmino, D. (2018). Advertisement calls and DNA sequences reveal a new species of Scinax (Anura: Hylidae) on the Pacific lowlands of Ecuador. PloS one, 13(9), e0203169.	Literature
138	Amphibia	Anura	Hylidae	Scinax	Scinax tsachila	Pacific coastal Ecuador and Peru	Tumbes-Piura Dry Forests	Ecuador	Arenillas, Huaquillas-La Cuca road	El Oro	-3.5356	-80.0671	53	2018	Ron et al 2018	NA	Ron, S. R., Duellman, W. E., Caminer, M. A., & Pazmino, D. (2018). Advertisement calls and DNA sequences reveal a new species of Scinax (Anura: Hylidae) on the Pacific lowlands of Ecuador. PloS one, 13(9), e0203169.	Literature
139	Amphibia	Anura	Hylidae	Scinax	Scinax tsachila	Pacific coastal Ecuador and Peru	Tumbes-Piura Dry Forests	Ecuador	1 km Río Puyango, Alamor-Arenillas road	El Oro	-3.8802	-80.0655	325	2018	Ron et al 2018	NA	Ron, S. R., Duellman, W. E., Caminer, M. A., & Pazmino, D. (2018). Advertisement calls and DNA sequences reveal a new species of Scinax (Anura: Hylidae) on the Pacific lowlands of Ecuador. PloS one, 13(9), e0203169.	Literature
140	Amphibia	Anura	Hylidae	Scinax	Scinax tsachila	Pacific coastal Ecuador and Peru	Ecuadorian Dry Forests	Ecuador	Calceta, Palo Seco	Manabi	-0.8451	-80.1642	100	2018	Ron et al 2018	NA	Ron, S. R., Duellman, W. E., Caminer, M. A., & Pazmino, D. (2018). Advertisement calls and DNA sequences reveal a new species of Scinax (Anura: Hylidae) on the Pacific lowlands of Ecuador. PloS one, 13(9), e0203169.	Literature
141	Amphibia	Anura	Hylidae	Scinax	Scinax tsachila	Pacific coastal Ecuador and Peru	Ecuadorian Dry Forests	Ecuador	Cerro Blanco	Guayas	-2.1783	-80.0213	300	2018	Ron et al 2018	NA	Ron, S. R., Duellman, W. E., Caminer, M. A., & Pazmino, D. (2018). Advertisement calls and DNA sequences reveal a new species of Scinax (Anura: Hylidae) on the Pacific lowlands of Ecuador. PloS one, 13(9), e0203169.	Literature
142	Amphibia	Anura	Hylidae	Scinax	Scinax tsachila	Pacific coastal Ecuador and Peru	Tumbes-Piura Dry Forests	Ecuador	La Cadena	El Oro	-3.2667	-79.7349	200	2018	Ron et al 2018	NA	Ron, S. R., Duellman, W. E., Caminer, M. A., & Pazmino, D. (2018). Advertisement calls and DNA sequences reveal a new species of Scinax (Anura: Hylidae) on the Pacific lowlands of Ecuador. PloS one, 13(9), e0203169.	Literature
143	Amphibia	Anura	Leptodactylidae	Engystomops	Engystomops guayaco	Pacific coastal Ecuador and Peru	Ecuadorian Dry Forests	Ecuador	Cerro Masvale	Guayas	-2.394	-79.642	92	2005	Ron et al 2005	NA	Ron, S. R., Coloma, L. A., & Cannatella, D. C. (2005). A new, cryptic species of Physalaemus (Anura: Leptodactylidae) from western Ecuador with comments on the call structure of the P. pustulosus species group. Herpetologica, 61(2), 178-198.	Literature
144	Amphibia	Anura	Leptodactylidae	Engystomops	Engystomops guayaco	Pacific coastal Ecuador and Peru	Ecuadorian Dry Forests	Ecuador	20 km E of Duran on the road to Milagro	Guayas	-2.022	-79.69	32	2005	Ron et al 2005	NA	Ron, S. R., Coloma, L. A., & Cannatella, D. C. (2005). A new, cryptic species of Physalaemus (Anura: Leptodactylidae) from western Ecuador with comments on the call structure of the P. pustulosus species group. Herpetologica, 61(2), 178-198.	Literature
145	Amphibia	Anura	Leptodactylidae	Engystomops	Engystomops guayaco	Pacific coastal Ecuador and Peru	Ecuadorian Dry Forests	Ecuador	15 km S Naranjal,on road to Machala	Guayas	-2.766	-79.692	74	2005	Ron et al 2005	NA	Ron, S. R., Coloma, L. A., & Cannatella, D. C. (2005). A new, cryptic species of Physalaemus (Anura: Leptodactylidae) from western Ecuador with comments on the call structure of the P. pustulosus species group. Herpetologica, 61(2), 178-198.	Literature
146	Amphibia	Anura	Leptodactylidae	Engystomops	Engystomops randi	Pacific coastal Ecuador and Peru	Ecuadorian Dry Forests	Ecuador	Cerro Masvale	Guayas	-2.394	-79.642	92	2005	Ron et al 2005	NA	Ron, S. R., Coloma, L. A., & Cannatella, D. C. (2005). A new, cryptic species of Physalaemus (Anura: Leptodactylidae) from western Ecuador with comments on the call structure of the P. pustulosus species group. Herpetologica, 61(2), 178-198.	Literature
147	Amphibia	Anura	Hylidae	Scinax	Scinax quinquefasciatus	Pacific coastal Ecuador and Peru	Ecuadorian Dry Forests	Ecuador	15 km S Naranjal,on road to Machala	Guayas	-2.766	-79.692	74	2005	Ron et al 2005	NA	Ron, S. R., Coloma, L. A., & Cannatella, D. C. (2005). A new, cryptic species of Physalaemus (Anura: Leptodactylidae) from western Ecuador with comments on the call structure of the P. pustulosus species group. Herpetologica, 61(2), 178-198.	Literature
148	Amphibia	Anura	Leptodactylidae	Engystomops	Engystomops montubio	Pacific coastal Ecuador and Peru	Ecuadorian Dry Forests	Ecuador	Pedernales	Manabi	0.073026	-80.0514	85	2005	Ron et al 2005	NA	Ron, S. R., Coloma, L. A., & Cannatella, D. C. (2005). A new, cryptic species of Physalaemus (Anura: Leptodactylidae) from western Ecuador with comments on the call structure of the P. pustulosus species group. Herpetologica, 61(2), 178-198.	Literature
149	Amphibia	Anura	Leptodactylidae	Engystomops	Engystomops montubio	Pacific coastal Ecuador and Peru	Ecuadorian Dry Forests	Ecuador	San Vicente	Manabi	-0.606426	-80.4017	10	2005	Ron et al 2005	NA	Ron, S. R., Coloma, L. A., & Cannatella, D. C. (2005). A new, cryptic species of Physalaemus (Anura: Leptodactylidae) from western Ecuador with comments on the call structure of the P. pustulosus species group. Herpetologica, 61(2), 178-198.	Literature
150	Amphibia	Anura	Leptodactylidae	Engystomops	Engystomops montubio	Pacific coastal Ecuador and Peru	Ecuadorian Dry Forests	Ecuador	Portoviejo	Manabi	-1.02184	-80.4886	54	2005	Ron et al 2005	NA	Ron, S. R., Coloma, L. A., & Cannatella, D. C. (2005). A new, cryptic species of Physalaemus (Anura: Leptodactylidae) from western Ecuador with comments on the call structure of the P. pustulosus species group. Herpetologica, 61(2), 178-198.	Literature
151	Amphibia	Anura	Leptodactylidae	Engystomops	Engystomops montubio	Pacific coastal Ecuador and Peru	Ecuadorian Dry Forests	Ecuador	Puerto Rico	Manabi	-1.6392	-80.8303	30	2005	Ron et al 2005	NA	Ron, S. R., Coloma, L. A., & Cannatella, D. C. (2005). A new, cryptic species of Physalaemus (Anura: Leptodactylidae) from western Ecuador with comments on the call structure of the P. pustulosus species group. Herpetologica, 61(2), 178-198.	Literature
152	Amphibia	Anura	Leptodactylidae	Engystomops	Engystomops montubio	Pacific coastal Ecuador and Peru	Ecuadorian Dry Forests	Ecuador	El Palmar-Balsas road	Guayas	-2.0078	-80.6037	50	2005	Ron et al 2005	NA	Ron, S. R., Coloma, L. A., & Cannatella, D. C. (2005). A new, cryptic species of Physalaemus (Anura: Leptodactylidae) from western Ecuador with comments on the call structure of the P. pustulosus species group. Herpetologica, 61(2), 178-198.	Literature
153	Amphibia	Anura	Leptodactylidae	Engystomops	Engystomops pustulatus	Pacific coastal Ecuador and Peru	Ecuadorian Dry Forests	Ecuador	Puerto Rico	Manabi	-1.6392	-80.8303	30	2005	Ron et al 2005	NA	Ron, S. R., Coloma, L. A., & Cannatella, D. C. (2005). A new, cryptic species of Physalaemus (Anura: Leptodactylidae) from western Ecuador with comments on the call structure of the P. pustulosus species group. Herpetologica, 61(2), 178-198.	Literature
154	Amphibia	Anura	Leptodactylidae	Engystomops	Engystomops pustulatus	Pacific coastal Ecuador and Peru	Ecuadorian Dry Forests	Ecuador	Isla Puna	Guayas	-2.869	-80.1309	0	2005	Ron et al 2005	NA	Ron, S. R., Coloma, L. A., & Cannatella, D. C. (2005). A new, cryptic species of Physalaemus (Anura: Leptodactylidae) from western Ecuador with comments on the call structure of the P. pustulosus species group. Herpetologica, 61(2), 178-198.	Literature
155	Amphibia	Anura	Leptodactylidae	Engystomops	Engystomops pustulatus	Pacific coastal Ecuador and Peru	Ecuadorian Dry Forests	Ecuador	Cerro Blanco	Guayas	-2.1783	-80.0213	300	2005	Ron et al 2005	NA	Ron, S. R., Coloma, L. A., & Cannatella, D. C. (2005). A new, cryptic species of Physalaemus (Anura: Leptodactylidae) from western Ecuador with comments on the call structure of the P. pustulosus species group. Herpetologica, 61(2), 178-198.	Literature
156	Amphibia	Anura	Dendrobatidae	Hyloxalus	Hyloxalus infraguttatus	Pacific coastal Ecuador and Peru	Ecuadorian Dry Forests	Ecuador	Cerro Blanco	Guayas	-2.1783	-80.0213	300	2012	Almendariz & Carr 2012	NA	Almendáriz, A. y Carr, J. L. 2012. Lista actualizada de los anfibios y reptiles registrados en los remanentes de bosque de la Cordillera de la Costa y áreas adyacentes del suroeste de Ecuador. Informe complementario a: Almendáriz, A. & J. L. Carr. 1992. Amphibians and reptiles, pp. 128-132. En: Status of forest remnants in the cordillera de la Costa and adjacent areas of southwestern Ecuador, T.A…	Literature
157	Amphibia	Anura	Craugastoridae	Pristimantis	Pristimantis achatinus	Pacific coastal Ecuador and Peru	Ecuadorian Dry Forests	Ecuador	Cerro Blanco	Guayas	-2.1783	-80.0213	300	2012	Almendariz & Carr 2012	NA	Almendáriz, A. y Carr, J. L. 2012. Lista actualizada de los anfibios y reptiles registrados en los remanentes de bosque de la Cordillera de la Costa y áreas adyacentes del suroeste de Ecuador. Informe complementario a: Almendáriz, A. & J. L. Carr. 1992. Amphibians and reptiles, pp. 128-132. En: Status of forest remnants in the cordillera de la Costa and adjacent areas of southwestern Ecuador, T.A…	Literature
158	Amphibia	Anura	Hylidae	Scinax	Scinax sugillatus	Pacific coastal Ecuador and Peru	Ecuadorian Dry Forests	Ecuador	Cerro Blanco	Guayas	-2.1783	-80.0213	300	2012	Almendariz & Carr 2012	NA	Almendáriz, A. y Carr, J. L. 2012. Lista actualizada de los anfibios y reptiles registrados en los remanentes de bosque de la Cordillera de la Costa y áreas adyacentes del suroeste de Ecuador. Informe complementario a: Almendáriz, A. & J. L. Carr. 1992. Amphibians and reptiles, pp. 128-132. En: Status of forest remnants in the cordillera de la Costa and adjacent areas of southwestern Ecuador, T.A…	Literature
159	Amphibia	Anura	Ranidae	Lithobates	Lithobates bwana	Pacific coastal Ecuador and Peru	Tumbes-Piura Dry Forests	Ecuador	Hacienda La Ceiba	Loja	-4.23333	-80.25	525	2001	Diaz & Baus 2001	NA	Díaz M, Baus E 2001 Evaluación ecológicarápidadelaherpetoíaunaen los bosques secos de La CeibayCordilleraArañitas, provincia de Loja,Ecuador. In: Vázquez, M. A., Larrea, M., Suárez, L., & Ojeda, P. (Eds) 2001. Biodiversidad en los bosques secos del suroccidente de la provincia de Loja: un reporte de las evaluaciones ecológicas y socioeconómicas rápidas. EcoCiencia, MAE, Herbario Loja y Proyecto B…	Literature
160	Amphibia	Anura	Bufonidae	Rhinella	Rhinella horribilis	Pacific coastal Ecuador and Peru	Tumbes-Piura Dry Forests	Ecuador	Hacienda La Ceiba	Loja	-4.23333	-80.25	525	2001	Diaz & Baus 2001	NA	Díaz M, Baus E 2001 Evaluación ecológicarápidadelaherpetoíaunaen los bosques secos de La CeibayCordilleraArañitas, provincia de Loja,Ecuador. In: Vázquez, M. A., Larrea, M., Suárez, L., & Ojeda, P. (Eds) 2001. Biodiversidad en los bosques secos del suroccidente de la provincia de Loja: un reporte de las evaluaciones ecológicas y socioeconómicas rápidas. EcoCiencia, MAE, Herbario Loja y Proyecto B…	Literature
161	Amphibia	Anura	Leptodactylidae	Leptodactylus	Leptodactylus labrosus	Pacific coastal Ecuador and Peru	Tumbes-Piura Dry Forests	Ecuador	Hacienda La Ceiba	Loja	-4.23333	-80.25	525	2001	Diaz & Baus 2001	NA	Díaz M, Baus E 2001 Evaluación ecológicarápidadelaherpetoíaunaen los bosques secos de La CeibayCordilleraArañitas, provincia de Loja,Ecuador. In: Vázquez, M. A., Larrea, M., Suárez, L., & Ojeda, P. (Eds) 2001. Biodiversidad en los bosques secos del suroccidente de la provincia de Loja: un reporte de las evaluaciones ecológicas y socioeconómicas rápidas. EcoCiencia, MAE, Herbario Loja y Proyecto B…	Literature
162	Amphibia	Anura	Craugastoridae	Pristimantis	Pristimantis lymani	Pacific coastal Ecuador and Peru	Tumbes-Piura Dry Forests	Ecuador	Hacienda La Ceiba	Loja	-4.23333	-80.25	525	2001	Diaz & Baus 2001	NA	Díaz M, Baus E 2001 Evaluación ecológicarápidadelaherpetoíaunaen los bosques secos de La CeibayCordilleraArañitas, provincia de Loja,Ecuador. In: Vázquez, M. A., Larrea, M., Suárez, L., & Ojeda, P. (Eds) 2001. Biodiversidad en los bosques secos del suroccidente de la provincia de Loja: un reporte de las evaluaciones ecológicas y socioeconómicas rápidas. EcoCiencia, MAE, Herbario Loja y Proyecto B…	Literature
163	Amphibia	Anura	Dendrobatidae	Epipedobates	Epipedobates anthonyi	Pacific coastal Ecuador and Peru	Tumbes-Piura Dry Forests	Ecuador	Hacienda La Ceiba	Loja	-4.23333	-80.25	525	2001	Diaz & Baus 2001	NA	Díaz M, Baus E 2001 Evaluación ecológicarápidadelaherpetoíaunaen los bosques secos de La CeibayCordilleraArañitas, provincia de Loja,Ecuador. In: Vázquez, M. A., Larrea, M., Suárez, L., & Ojeda, P. (Eds) 2001. Biodiversidad en los bosques secos del suroccidente de la provincia de Loja: un reporte de las evaluaciones ecológicas y socioeconómicas rápidas. EcoCiencia, MAE, Herbario Loja y Proyecto B…	Literature
164	Amphibia	Anura	Leptodactylidae	Leptodactylus	Leptodactylus ventrimaculatus	Pacific coastal Ecuador and Peru	Tumbes-Piura Dry Forests	Ecuador	Hacienda La Ceiba	Loja	-4.23333	-80.25	525	2001	Diaz & Baus 2001	NA	Díaz M, Baus E 2001 Evaluación ecológicarápidadelaherpetoíaunaen los bosques secos de La CeibayCordilleraArañitas, provincia de Loja,Ecuador. In: Vázquez, M. A., Larrea, M., Suárez, L., & Ojeda, P. (Eds) 2001. Biodiversidad en los bosques secos del suroccidente de la provincia de Loja: un reporte de las evaluaciones ecológicas y socioeconómicas rápidas. EcoCiencia, MAE, Herbario Loja y Proyecto B…	Literature
165	Amphibia	Anura	Ranidae	Lithobates	Lithobates bwana	Pacific coastal Ecuador and Peru	Tumbes-Piura Dry Forests	Ecuador	Cordillera Aranitas	Loja	-4.25	-80.3333	625	2001	Diaz & Baus 2001	NA	Díaz M, Baus E 2001 Evaluación ecológicarápidadelaherpetoíaunaen los bosques secos de La CeibayCordilleraArañitas, provincia de Loja,Ecuador. In: Vázquez, M. A., Larrea, M., Suárez, L., & Ojeda, P. (Eds) 2001. Biodiversidad en los bosques secos del suroccidente de la provincia de Loja: un reporte de las evaluaciones ecológicas y socioeconómicas rápidas. EcoCiencia, MAE, Herbario Loja y Proyecto B…	Literature
166	Amphibia	Anura	Bufonidae	Rhinella	Rhinella horribilis	Pacific coastal Ecuador and Peru	Tumbes-Piura Dry Forests	Ecuador	Cordillera Aranitas	Loja	-4.25	-80.3333	625	2001	Diaz & Baus 2001	NA	Díaz M, Baus E 2001 Evaluación ecológicarápidadelaherpetoíaunaen los bosques secos de La CeibayCordilleraArañitas, provincia de Loja,Ecuador. In: Vázquez, M. A., Larrea, M., Suárez, L., & Ojeda, P. (Eds) 2001. Biodiversidad en los bosques secos del suroccidente de la provincia de Loja: un reporte de las evaluaciones ecológicas y socioeconómicas rápidas. EcoCiencia, MAE, Herbario Loja y Proyecto B…	Literature
167	Amphibia	Anura	Dendrobatidae	Epipedobates	Epipedobates anthonyi	Pacific coastal Ecuador and Peru	Tumbes-Piura Dry Forests	Ecuador	Cordillera Aranitas	Loja	-4.25	-80.3333	625	2001	Diaz & Baus 2001	NA	Díaz M, Baus E 2001 Evaluación ecológicarápidadelaherpetoíaunaen los bosques secos de La CeibayCordilleraArañitas, provincia de Loja,Ecuador. In: Vázquez, M. A., Larrea, M., Suárez, L., & Ojeda, P. (Eds) 2001. Biodiversidad en los bosques secos del suroccidente de la provincia de Loja: un reporte de las evaluaciones ecológicas y socioeconómicas rápidas. EcoCiencia, MAE, Herbario Loja y Proyecto B…	Literature
168	Amphibia	Anura	Craugastoridae	Pristimantis	Pristimantis lymani	Pacific coastal Ecuador and Peru	Tumbes-Piura Dry Forests	Ecuador	Cordillera Aranitas	Loja	-4.25	-80.3333	625	2001	Diaz & Baus 2001	NA	Díaz M, Baus E 2001 Evaluación ecológicarápidadelaherpetoíaunaen los bosques secos de La CeibayCordilleraArañitas, provincia de Loja,Ecuador. In: Vázquez, M. A., Larrea, M., Suárez, L., & Ojeda, P. (Eds) 2001. Biodiversidad en los bosques secos del suroccidente de la provincia de Loja: un reporte de las evaluaciones ecológicas y socioeconómicas rápidas. EcoCiencia, MAE, Herbario Loja y Proyecto B…	Literature
169	Amphibia	Anura	Dendrobatidae	Epipedobates	Epipedobates anthonyi	Pacific coastal Ecuador and Peru	Tumbes-Piura Dry Forests	Peru	Área de Conservación Regional Bosques Secos Salitral-Huarmaca	Piura	-5.53202	-79.7904	485	2015	Saaveda Lozada 2015	NA	Saavedra Lozada, C. J. (2015). Diversidad de saurios y anfibios y descripción de microhábitats en el Bloque Norte del Área de Conservación Regional Bosques Secos Salitral-Huarmaca, Piura-Perú. BSc thesis, Univ. Nacional de Piura, Piura, Peru.	Literature
170	Amphibia	Anura	Dendrobatidae	Hyloxalus	Hyloxalus elachyhistus	Pacific coastal Ecuador and Peru	Tumbes-Piura Dry Forests	Peru	Área de Conservación Regional Bosques Secos Salitral-Huarmaca	Piura	-5.53202	-79.7904	485	2015	Saaveda Lozada 2015	NA	Saavedra Lozada, C. J. (2015). Diversidad de saurios y anfibios y descripción de microhábitats en el Bloque Norte del Área de Conservación Regional Bosques Secos Salitral-Huarmaca, Piura-Perú. BSc thesis, Univ. Nacional de Piura, Piura, Peru.	Literature
171	Amphibia	Anura	Leptodactylidae	Leptodactylus	Leptodactylus labrosus	Pacific coastal Ecuador and Peru	Tumbes-Piura Dry Forests	Peru	Área de Conservación Regional Bosques Secos Salitral-Huarmaca	Piura	-5.53202	-79.7904	485	2015	Saaveda Lozada 2015	NA	Saavedra Lozada, C. J. (2015). Diversidad de saurios y anfibios y descripción de microhábitats en el Bloque Norte del Área de Conservación Regional Bosques Secos Salitral-Huarmaca, Piura-Perú. BSc thesis, Univ. Nacional de Piura, Piura, Peru.	Literature
172	Amphibia	Anura	Bufonidae	Rhinella	Rhinella horribilis	Pacific coastal Ecuador and Peru	Tumbes-Piura Dry Forests	Peru	Área de Conservación Regional Bosques Secos Salitral-Huarmaca	Piura	-5.53202	-79.7904	485	2015	Saaveda Lozada 2015	NA	Saavedra Lozada, C. J. (2015). Diversidad de saurios y anfibios y descripción de microhábitats en el Bloque Norte del Área de Conservación Regional Bosques Secos Salitral-Huarmaca, Piura-Perú. BSc thesis, Univ. Nacional de Piura, Piura, Peru.	Literature
173	Amphibia	Anura	Hylidae	Boana	Boana pellucens	Pacific coastal Ecuador and Peru	Tumbes-Piura Dry Forests	Ecuador	Huaquillas-La Cuca	El Oro	-3.584	-79.933	53	2013	Mora Bolaños 2013	NA	Mora Bolaños, F. G. (2013). Sistemática y filogeografía de Hypsiboas pellucens (Werner, 1901) e Hypsiboas rubracylus (Cochran and Goin, 1970)(Anura: Hylidae). BSc thesis, PUCE, Quito.	Literature
174	Amphibia	Anura	Hylidae	Boana	Boana pellucens	Pacific coastal Ecuador and Peru	Tumbes-Piura Dry Forests	Ecuador	Carretera La Avanzada	El Oro	-3.584	-79.933	250	2013	Mora Bolaños 2013	NA	Mora Bolaños, F. G. (2013). Sistemática y filogeografía de Hypsiboas pellucens (Werner, 1901) e Hypsiboas rubracylus (Cochran and Goin, 1970)(Anura: Hylidae). BSc thesis, PUCE, Quito.	Literature
175	Amphibia	Anura	Hylidae	Boana	Boana pellucens	Pacific coastal Ecuador and Peru	Tumbes-Piura Dry Forests	Ecuador	Parroquia Bella María	El Oro	-3.516	-79.916	282	2013	Mora Bolaños 2013	NA	Mora Bolaños, F. G. (2013). Sistemática y filogeografía de Hypsiboas pellucens (Werner, 1901) e Hypsiboas rubracylus (Cochran and Goin, 1970)(Anura: Hylidae). BSc thesis, PUCE, Quito.	Literature
176	Amphibia	Anura	Hylidae	Boana	Boana pellucens	Pacific coastal Ecuador and Peru	Tumbes-Piura Dry Forests	Ecuador	Puyango	Loja	-3.881	-80.089	360	2013	Mora Bolaños 2013	NA	Mora Bolaños, F. G. (2013). Sistemática y filogeografía de Hypsiboas pellucens (Werner, 1901) e Hypsiboas rubracylus (Cochran and Goin, 1970)(Anura: Hylidae). BSc thesis, PUCE, Quito.	Literature
177	Amphibia	Anura	Craugastoridae	Pristimantis	Pristimantis lymani	Pacific coastal Ecuador and Peru	Tumbes-Piura Dry Forests	Peru	El Caucho	Tumbes	-3.81	-80.27		2013	Camacho Badani 2013	NA	Camacho Badani, T. (2013). Sistemática del Complejo Pristimantis Conspicillatus y Pristimantis Peruvianus (anura: craugastoridae) . BSc thesis, PUCE, Quito, Ecuador.	Literature
178	Amphibia	Anura	Craugastoridae	Pristimantis	Pristimantis lymani	Pacific coastal Ecuador and Peru	Tumbes-Piura Dry Forests	Peru	El Totoral-Quebrada	Lambayeque	-5.94	-79.56		2013	Camacho Badani 2013	NA	Camacho Badani, T. (2013). Sistemática del Complejo Pristimantis Conspicillatus y Pristimantis Peruvianus (anura: craugastoridae) . BSc thesis, PUCE, Quito, Ecuador.	Literature
179	Amphibia	Anura	Craugastoridae	Pristimantis	Pristimantis lymani	Pacific coastal Ecuador and Peru	Tumbes-Piura Dry Forests	Peru	Tumbes, Quebrada Faical	Tumbes	-3.82	-80.26		2013	Camacho Badani 2013	NA	Camacho Badani, T. (2013). Sistemática del Complejo Pristimantis Conspicillatus y Pristimantis Peruvianus (anura: craugastoridae) . BSc thesis, PUCE, Quito, Ecuador.	Literature
180	Amphibia	Anura	Craugastoridae	Pristimantis	Pristimantis achatinus	Pacific coastal Ecuador and Peru	Ecuadorian Dry Forests	Ecuador	Rio Cuaque E Pedernales	Manabi	0.06	-80.05		2013	Camacho Badani 2013	NA	Camacho Badani, T. (2013). Sistemática del Complejo Pristimantis Conspicillatus y Pristimantis Peruvianus (anura: craugastoridae) . BSc thesis, PUCE, Quito, Ecuador.	Literature
181	Amphibia	Anura	Dendrobatidae	Epipedobates	Epipedobates anthonyi	Pacific coastal Ecuador and Peru	Tumbes-Piura Dry Forests	Peru	Coyona	Piura	-5.30989	-79.6396	845	2015	Alejabo 2015	NA	Alejabo, T. M. C. (2015). Diversidad de anfibios asociada al bosque de Canchaque, Huancabamba Piura. BSc Thesis, UNP, Piura, Peru	Literature
182	Amphibia	Anura	Dendrobatidae	Epipedobates	Epipedobates anthonyi	Pacific coastal Ecuador and Peru	Tumbes-Piura Dry Forests	Peru	Los Ranchos	Piura	-5.22847	-79.6371	953	2015	Alejabo 2015	NA	Alejabo, T. M. C. (2015). Diversidad de anfibios asociada al bosque de Canchaque, Huancabamba Piura. BSc Thesis, UNP, Piura, Peru	Literature
183	Amphibia	Anura	Dendrobatidae	Hyloxalus	Hyloxalus elachyhistus	Pacific coastal Ecuador and Peru	Tumbes-Piura Dry Forests	Peru	Coyona	Piura	-5.30989	-79.6396	845	2015	Alejabo 2015	NA	Alejabo, T. M. C. (2015). Diversidad de anfibios asociada al bosque de Canchaque, Huancabamba Piura. BSc Thesis, UNP, Piura, Peru	Literature
184	Amphibia	Anura	Dendrobatidae	Hyloxalus	Hyloxalus elachyhistus	Pacific coastal Ecuador and Peru	Tumbes-Piura Dry Forests	Peru	Los Ranchos	Piura	-5.22847	-79.6371	953	2015	Alejabo 2015	NA	Alejabo, T. M. C. (2015). Diversidad de anfibios asociada al bosque de Canchaque, Huancabamba Piura. BSc Thesis, UNP, Piura, Peru	Literature
185	Amphibia	Anura	Leptodactylidae	Leptodactylus	Leptodactylus labrosus	Pacific coastal Ecuador and Peru	Tumbes-Piura Dry Forests	Peru	Los Ranchos	Piura	-5.22975	-79.6381	860	2015	Alejabo 2015	NA	Alejabo, T. M. C. (2015). Diversidad de anfibios asociada al bosque de Canchaque, Huancabamba Piura. BSc Thesis, UNP, Piura, Peru	Literature
186	Amphibia	Anura	Craugastoridae	Pristimantis	Pristimantis lymani	Pacific coastal Ecuador and Peru	Tumbes-Piura Dry Forests	Peru		Piura	-5.38731	-79.7174	477	2015	Alejabo 2015	NA	Alejabo, T. M. C. (2015). Diversidad de anfibios asociada al bosque de Canchaque, Huancabamba Piura. BSc Thesis, UNP, Piura, Peru	Literature
187	Amphibia	Anura	Bufonidae	Rhinella	Rhinella horribilis	Pacific coastal Ecuador and Peru	Tumbes-Piura Dry Forests	Peru		Piura	-5.39039	-79.7156	367	2015	Alejabo 2015	NA	Alejabo, T. M. C. (2015). Diversidad de anfibios asociada al bosque de Canchaque, Huancabamba Piura. BSc Thesis, UNP, Piura, Peru	Literature
188	Amphibia	Anura	Bufonidae	Rhinella	Rhinella horribilis	Pacific coastal Ecuador and Peru	Tumbes-Piura Dry Forests	Peru		Piura	-5.22862	-79.6453	705	2015	Alejabo 2015	NA	Alejabo, T. M. C. (2015). Diversidad de anfibios asociada al bosque de Canchaque, Huancabamba Piura. BSc Thesis, UNP, Piura, Peru	Literature
189	Amphibia	Anura	Leptodactylidae	Engystomops	Engystomops pustulatus	Pacific coastal Ecuador and Peru	Ecuadorian Dry Forests	Ecuador	Reserva Cerro Blanco	Guayas	-2.0264	-80.0214		2014	Ron et al 2014	NA	Ron, Santiago R., Andrea E. Narvaez, and Giovanna E. Romero. "Reproduction and spawning behavior in the frog, Engystomops pustulatus (Shreve 1941)." Amphibian & Reptile Conservation 8.1 (2014): 25-32.	Literature
190	Amphibia	Anura	Leptodactylidae	Engystomops	Engystomops montubio	Pacific coastal Ecuador and Peru	Ecuadorian Dry Forests	Ecuador	Pedernales	Manabi	0.0767	-80.0008	85	2010	Ron et al 2010	NA	Ron, S. R., Toral, E., Rivera, M., & Teran-Valdez, A. (2010). A new species of Engystomops (Anura: Leiuperidae) from southwestern Ecuador. Zootaxa, 2606(1), 25-49.	Literature
191	Amphibia	Anura	Leptodactylidae	Engystomops	Engystomops montubio	Pacific coastal Ecuador and Peru	Ecuadorian Dry Forests	Ecuador	Río Chico	Manabi	-0.971469	-80.4225	24	2010	Ron et al 2010	NA	Ron, S. R., Toral, E., Rivera, M., & Teran-Valdez, A. (2010). A new species of Engystomops (Anura: Leiuperidae) from southwestern Ecuador. Zootaxa, 2606(1), 25-49.	Literature
192	Amphibia	Anura	Leptodactylidae	Engystomops	Engystomops montubio	Pacific coastal Ecuador and Peru	Ecuadorian Dry Forests	Ecuador	road between Canoas and San Vicente	Manabi	-0.48995	-80.4485	8	2010	Ron et al 2010	NA	Ron, S. R., Toral, E., Rivera, M., & Teran-Valdez, A. (2010). A new species of Engystomops (Anura: Leiuperidae) from southwestern Ecuador. Zootaxa, 2606(1), 25-49.	Literature
193	Amphibia	Anura	Leptodactylidae	Engystomops	Engystomops montubio	Pacific coastal Ecuador and Peru	Ecuadorian Dry Forests	Ecuador	San Vicente	Manabi	-0.584269	-80.41	11	2010	Ron et al 2010	NA	Ron, S. R., Toral, E., Rivera, M., & Teran-Valdez, A. (2010). A new species of Engystomops (Anura: Leiuperidae) from southwestern Ecuador. Zootaxa, 2606(1), 25-49.	Literature
194	Amphibia	Anura	Leptodactylidae	Engystomops	Engystomops montubio	Pacific coastal Ecuador and Peru	Ecuadorian Dry Forests	Ecuador	Portoviejo	Manabi	-1.031	-80.4646	56	2010	Ron et al 2010	NA	Ron, S. R., Toral, E., Rivera, M., & Teran-Valdez, A. (2010). A new species of Engystomops (Anura: Leiuperidae) from southwestern Ecuador. Zootaxa, 2606(1), 25-49.	Literature
195	Amphibia	Anura	Leptodactylidae	Engystomops	Engystomops montubio	Pacific coastal Ecuador and Peru	Ecuadorian Dry Forests	Ecuador	Puerto Rico	Manabi	-1.63923	-80.8304	30	2010	Ron et al 2010	NA	Ron, S. R., Toral, E., Rivera, M., & Teran-Valdez, A. (2010). A new species of Engystomops (Anura: Leiuperidae) from southwestern Ecuador. Zootaxa, 2606(1), 25-49.	Literature
196	Amphibia	Anura	Leptodactylidae	Engystomops	Engystomops montubio	Pacific coastal Ecuador and Peru	Ecuadorian Dry Forests	Ecuador	Montañita	Guayas	-1.82798	-80.7515	19	2010	Ron et al 2010	NA	Ron, S. R., Toral, E., Rivera, M., & Teran-Valdez, A. (2010). A new species of Engystomops (Anura: Leiuperidae) from southwestern Ecuador. Zootaxa, 2606(1), 25-49.	Literature
197	Amphibia	Anura	Leptodactylidae	Engystomops	Engystomops montubio	Pacific coastal Ecuador and Peru	Ecuadorian Dry Forests	Ecuador	on road between El Palmar and Balsas	Guayas	-2.03152	-80.4598	78	2010	Ron et al 2010	NA	Ron, S. R., Toral, E., Rivera, M., & Teran-Valdez, A. (2010). A new species of Engystomops (Anura: Leiuperidae) from southwestern Ecuador. Zootaxa, 2606(1), 25-49.	Literature
198	Amphibia	Anura	Leptodactylidae	Engystomops	Engystomops pustulatus	Pacific coastal Ecuador and Peru	Ecuadorian Dry Forests	Ecuador	Portoviejo	Manabi	-1.031	-80.4646	56	2010	Ron et al 2010	NA	Ron, S. R., Toral, E., Rivera, M., & Teran-Valdez, A. (2010). A new species of Engystomops (Anura: Leiuperidae) from southwestern Ecuador. Zootaxa, 2606(1), 25-49.	Literature
199	Amphibia	Anura	Leptodactylidae	Engystomops	Engystomops pustulatus	Pacific coastal Ecuador and Peru	Ecuadorian Dry Forests	Ecuador	Puerto Rico	Manabi	-1.63923	-80.8304	30	2010	Ron et al 2010	NA	Ron, S. R., Toral, E., Rivera, M., & Teran-Valdez, A. (2010). A new species of Engystomops (Anura: Leiuperidae) from southwestern Ecuador. Zootaxa, 2606(1), 25-49.	Literature
200	Amphibia	Anura	Leptodactylidae	Engystomops	Engystomops pustulatus	Pacific coastal Ecuador and Peru	Ecuadorian Dry Forests	Ecuador	Pedernales, minas del río Quaque	Manabi	0.0051229	-80.0836	50	2010	Ron et al 2010	NA	Ron, S. R., Toral, E., Rivera, M., & Teran-Valdez, A. (2010). A new species of Engystomops (Anura: Leiuperidae) from southwestern Ecuador. Zootaxa, 2606(1), 25-49.	Literature
201	Amphibia	Anura	Leptodactylidae	Engystomops	Engystomops pustulatus	Pacific coastal Ecuador and Peru	Ecuadorian Dry Forests	Ecuador	Playa de los Frailes, Parque Nacional Machalilla	Manabi	-1.49438	-80.7925	0	2010	Ron et al 2010	NA	Ron, S. R., Toral, E., Rivera, M., & Teran-Valdez, A. (2010). A new species of Engystomops (Anura: Leiuperidae) from southwestern Ecuador. Zootaxa, 2606(1), 25-49.	Literature
202	Amphibia	Anura	Leptodactylidae	Engystomops	Engystomops pustulatus	Pacific coastal Ecuador and Peru	Ecuadorian Dry Forests	Ecuador	Road El Palmar-Balsas	Guayas	-2.0079	-80.6037	50	2010	Ron et al 2010	NA	Ron, S. R., Toral, E., Rivera, M., & Teran-Valdez, A. (2010). A new species of Engystomops (Anura: Leiuperidae) from southwestern Ecuador. Zootaxa, 2606(1), 25-49.	Literature
203	Amphibia	Anura	Leptodactylidae	Engystomops	Engystomops pustulatus	Pacific coastal Ecuador and Peru	Ecuadorian Dry Forests	Ecuador	Balsas	Guayas	-2.0369	-80.441	107	2010	Ron et al 2010	NA	Ron, S. R., Toral, E., Rivera, M., & Teran-Valdez, A. (2010). A new species of Engystomops (Anura: Leiuperidae) from southwestern Ecuador. Zootaxa, 2606(1), 25-49.	Literature
204	Amphibia	Anura	Leptodactylidae	Engystomops	Engystomops pustulatus	Pacific coastal Ecuador and Peru	Ecuadorian Dry Forests	Ecuador	Road Las Palmas–Balsas	Guayas	-2.0166	-80.4961		2010	Ron et al 2010	NA	Ron, S. R., Toral, E., Rivera, M., & Teran-Valdez, A. (2010). A new species of Engystomops (Anura: Leiuperidae) from southwestern Ecuador. Zootaxa, 2606(1), 25-49.	Literature
205	Amphibia	Anura	Leptodactylidae	Engystomops	Engystomops pustulatus	Pacific coastal Ecuador and Peru	Ecuadorian Dry Forests	Ecuador	Cerro Blanco	Guayas	-2.1822	-80.0179	60	2010	Ron et al 2010	NA	Ron, S. R., Toral, E., Rivera, M., & Teran-Valdez, A. (2010). A new species of Engystomops (Anura: Leiuperidae) from southwestern Ecuador. Zootaxa, 2606(1), 25-49.	Literature
206	Amphibia	Anura	Leptodactylidae	Engystomops	Engystomops pustulatus	Pacific coastal Ecuador and Peru	Tumbes-Piura Dry Forests	Ecuador	Huaquillas, campamento Hidalgo & Hidalgo 3 km from Huaquillas	El Oro	-3.52368	-80.2069	23	2010	Ron et al 2010	NA	Ron, S. R., Toral, E., Rivera, M., & Teran-Valdez, A. (2010). A new species of Engystomops (Anura: Leiuperidae) from southwestern Ecuador. Zootaxa, 2606(1), 25-49.	Literature
207	Amphibia	Anura	Leptodactylidae	Engystomops	Engystomops pustulatus	Pacific coastal Ecuador and Peru	Tumbes-Piura Dry Forests	Ecuador	Arenillas, Reserva Ecológica Arenillas	El Oro	-3.55374	-80.0617	45	2010	Ron et al 2010	NA	Ron, S. R., Toral, E., Rivera, M., & Teran-Valdez, A. (2010). A new species of Engystomops (Anura: Leiuperidae) from southwestern Ecuador. Zootaxa, 2606(1), 25-49.	Literature
208	Amphibia	Anura	Leptodactylidae	Engystomops	Engystomops pustulatus	Pacific coastal Ecuador and Peru	Tumbes-Piura Dry Forests	Ecuador	close to Arenillas, on the road to Guayaquil	El Oro	-3.56232	-80.0698	24	2010	Ron et al 2010	NA	Ron, S. R., Toral, E., Rivera, M., & Teran-Valdez, A. (2010). A new species of Engystomops (Anura: Leiuperidae) from southwestern Ecuador. Zootaxa, 2606(1), 25-49.	Literature
209	Amphibia	Anura	Leptodactylidae	Engystomops	Engystomops randi	Pacific coastal Ecuador and Peru	Ecuadorian Dry Forests	Ecuador	11 km N Cerro Masvale	Guayas	-2.3	-79.639	40	2010	Ron et al 2010	NA	Ron, S. R., Toral, E., Rivera, M., & Teran-Valdez, A. (2010). A new species of Engystomops (Anura: Leiuperidae) from southwestern Ecuador. Zootaxa, 2606(1), 25-49.	Literature
210	Amphibia	Anura	Leptodactylidae	Engystomops	Engystomops randi	Pacific coastal Ecuador and Peru	Ecuadorian Dry Forests	Ecuador	Cerro Más Vale	Guayas	-2.397	-79.6323	50	2010	Ron et al 2010	NA	Ron, S. R., Toral, E., Rivera, M., & Teran-Valdez, A. (2010). A new species of Engystomops (Anura: Leiuperidae) from southwestern Ecuador. Zootaxa, 2606(1), 25-49.	Literature
211	Amphibia	Anura	Leptodactylidae	Engystomops	Engystomops randi	Pacific coastal Ecuador and Peru	Ecuadorian Dry Forests	Ecuador	Road El Guabo–Machala	Guayas	-3.2665	-79.8884		2010	Ron et al 2010	NA	Ron, S. R., Toral, E., Rivera, M., & Teran-Valdez, A. (2010). A new species of Engystomops (Anura: Leiuperidae) from southwestern Ecuador. Zootaxa, 2606(1), 25-49.	Literature
212	Amphibia	Anura	Leptodactylidae	Engystomops	Engystomops randi	Pacific coastal Ecuador and Peru	Ecuadorian Dry Forests	Ecuador	Huaquillas-La Cuca	Guayas	-3.584	-79.933	53	2010	Ron et al 2010	NA	Ron, S. R., Toral, E., Rivera, M., & Teran-Valdez, A. (2010). A new species of Engystomops (Anura: Leiuperidae) from southwestern Ecuador. Zootaxa, 2606(1), 25-49.	Literature
213	Amphibia	Anura	Leptodactylidae	Engystomops	Engystomops randi	Pacific coastal Ecuador and Peru	Ecuadorian Dry Forests	Ecuador	Puerto Inca	Guayas	-2.536	-79.55		2010	Ron et al 2010	NA	Ron, S. R., Toral, E., Rivera, M., & Teran-Valdez, A. (2010). A new species of Engystomops (Anura: Leiuperidae) from southwestern Ecuador. Zootaxa, 2606(1), 25-49.	Literature
214	Amphibia	Anura	Leptodactylidae	Engystomops	Engystomops randi	Pacific coastal Ecuador and Peru	Tumbes-Piura Dry Forests	Ecuador	Entrance to Bosque Protector Puyango	El Oro	-3.88192	-80.0831	295	2010	Ron et al 2010	NA	Ron, S. R., Toral, E., Rivera, M., & Teran-Valdez, A. (2010). A new species of Engystomops (Anura: Leiuperidae) from southwestern Ecuador. Zootaxa, 2606(1), 25-49.	Literature
215	Amphibia	Anura	Leptodactylidae	Leptodactylus	Leptodactylus labrosus	Pacific coastal Ecuador and Peru	Ecuadorian Dry Forests	Ecuador	Rio Cuaque	Manabi	-0.014	-80.0738	12	2011	de Carvahlo & Ron 2011	NA	de Carvalho, T., & Ron, S. (2011). Advertisement call of Leptodactylus labrosus Jiménez de la Espada, 1875 (Anura, Leptodactylidae): an unusual advertisement call within the L. fuscus group. Herpetology Notes, 4, 325-326.	Literature
216	Amphibia	Anura	Leptodactylidae	Leptodactylus	Leptodactylus labrosus	Pacific coastal Ecuador and Peru	Tumbes-Piura Dry Forests	Ecuador	10 km north from Zapotillo	Loja	-4.31198	-80.2169	231	2012	de Carvahlo & Ron 2012	NA	de Carvalho, T., & Ron, S. (2011). Advertisement call of Leptodactylus labrosus Jiménez de la Espada, 1875 (Anura, Leptodactylidae): an unusual advertisement call within the L. fuscus group. Herpetology Notes, 4, 325-326.	Literature
217	Amphibia	Anura	Bufonidae	Rhinella	Rhinella horribilis	Pacific coastal Ecuador and Peru	Ecuadorian Dry Forests	Ecuador	Isla Santay	Guayas	-2.21667	-79.85	2	2018	García Zárate 2018	NA	García Zárate, N. A. (2018). Hábitos alimenticios de Rhinella horribilis (Wiegman 1833) y Leptodactylus labrosus (Jiménez De la Espada, 1875) en el Área Nacional de Recreación Isla Santay (Guayas–Ecuador) (Bachelor's thesis, Facultad de Ciencias Naturales, Universidad de Guayaquil).	Literature
218	Amphibia	Anura	Leptodactylidae	Leptodactylus	Leptodactylus labrosus	Pacific coastal Ecuador and Peru	Ecuadorian Dry Forests	Ecuador	Isla Santay	Guayas	-2.21667	-79.85	2	2018	García Zárate 2018	NA	García Zárate, N. A. (2018). Hábitos alimenticios de Rhinella horribilis (Wiegman 1833) y Leptodactylus labrosus (Jiménez De la Espada, 1875) en el Área Nacional de Recreación Isla Santay (Guayas–Ecuador) (Bachelor's thesis, Facultad de Ciencias Naturales, Universidad de Guayaquil).	Literature
219	Amphibia	Anura	Ceratophryidae	Ceratophrys	Ceratophrys stolzmanni	Pacific coastal Ecuador and Peru	Ecuadorian Dry Forests	Ecuador	Cerro Prosperina de Guayaquil	Guayas	-2.15222	-79.9644	130	2013	Amador & Brito 2013	NA	Amador, L., & Brito, G. (2013). Notes on the Distribution and Conservation of Ceratophrys stolzmanni (Steindachner, 1882)(Anura: Ceratophryidae) in Ecuador. Yachana Revista Científica, 2(2).	Literature
220	Amphibia	Anura	Bufonidae	Rhinella	Rhinella horribilis	Pacific coastal Ecuador and Peru	Ecuadorian Dry Forests	Ecuador	Agua Blanca	Manabi	-1.53333	-80.7167	73	2019	Allan-Miranda & Ramírez-Jaramillo 2019	NA	Allan-Miranda, N. A., & Ramírez-Jaramillo, S. M. (2019)Primer registro de malformación y ectoparásitos en Rhinella horribilis (Anura: Bufonidae), Puerto López, Ecuador.Bol. Asoc. Herpetol. Esp. 30:1-2.	Literature
221	Amphibia	Anura	Hylidae	Trachycephalus	Trachycephalus jordani	Pacific coastal Ecuador and Peru	Tumbes-Piura Dry Forests	Ecuador	Cordillera Mangahurquillo	Loja	-4.05	-80.2667	325	2007	Cisneros-Heredia 2007	NA	Cisneros-Heredia, Diego. (2007). Notes on the natural history of the casque-headed treefrog Trachycephalus jordani (Stejneger & Test, 1891). Herpetozoa. 20. 92-94.	Literature
222	Amphibia	Anura	Hylidae	Trachycephalus	Trachycephalus jordani	Pacific coastal Ecuador and Peru	Tumbes-Piura Dry Forests	Ecuador	Puyango	Loja	-3.88333	-80.0833	300	2007	Cisneros-Heredia 2007	NA	Cisneros-Heredia, Diego. (2007). Notes on the natural history of the casque-headed treefrog Trachycephalus jordani (Stejneger & Test, 1891). Herpetozoa. 20. 92-94.	Literature
223	Amphibia	Anura	Bufonidae	Rhinella	Rhinella horribilis	Pacific coastal Ecuador and Peru	Ecuadorian Dry Forests	Ecuador	Cerro Blanco	Guayas	-2.17056	-80.0133	283	2008	Amador y Martinez 2011	NA	Amador L.A., C.C. Martínez (2011) Anfibios presentes en cuatro localidades de la Cordillera Chongón–Colonche, Ecuador. Boletín Técnico, Serie Zoológica, 10 (7): 55-68.	Literature
224	Amphibia	Anura	Craugastoridae	Pristimantis	Pristimantis achatinus	Pacific coastal Ecuador and Peru	Ecuadorian Dry Forests	Ecuador	Cerro Blanco	Guayas	-2.17056	-80.0133	283	2008	Amador y Martinez 2011	NA	Amador L.A., C.C. Martínez (2011) Anfibios presentes en cuatro localidades de la Cordillera Chongón–Colonche, Ecuador. Boletín Técnico, Serie Zoológica, 10 (7): 55-68.	Literature
225	Amphibia	Anura	Dendrobatidae	Hyloxalus	Hyloxalus infraguttatus	Pacific coastal Ecuador and Peru	Ecuadorian Dry Forests	Ecuador	Cerro Blanco	Guayas	-2.17056	-80.0133	283	2008	Amador y Martinez 2011	NA	Amador L.A., C.C. Martínez (2011) Anfibios presentes en cuatro localidades de la Cordillera Chongón–Colonche, Ecuador. Boletín Técnico, Serie Zoológica, 10 (7): 55-68.	Literature
226	Amphibia	Anura	Dendrobatidae	Epipedobates	Epipedobates machalilla	Pacific coastal Ecuador and Peru	Ecuadorian Dry Forests	Ecuador	Cerro Blanco	Guayas	-2.17056	-80.0133	283	2008	Amador y Martinez 2011	NA	Amador L.A., C.C. Martínez (2011) Anfibios presentes en cuatro localidades de la Cordillera Chongón–Colonche, Ecuador. Boletín Técnico, Serie Zoológica, 10 (7): 55-68.	Literature
227	Amphibia	Anura	Hylidae	Scinax	Scinax quinquefasciatus	Pacific coastal Ecuador and Peru	Ecuadorian Dry Forests	Ecuador	Cerro Blanco	Guayas	-2.17056	-80.0133	283	2008	Amador y Martinez 2011	NA	Amador L.A., C.C. Martínez (2011) Anfibios presentes en cuatro localidades de la Cordillera Chongón–Colonche, Ecuador. Boletín Técnico, Serie Zoológica, 10 (7): 55-68.	Literature
228	Amphibia	Anura	Hylidae	Trachycephalus	Trachycephalus jordani	Pacific coastal Ecuador and Peru	Ecuadorian Dry Forests	Ecuador	Cerro Blanco	Guayas	-2.17056	-80.0133	283	2008	Amador y Martinez 2011	NA	Amador L.A., C.C. Martínez (2011) Anfibios presentes en cuatro localidades de la Cordillera Chongón–Colonche, Ecuador. Boletín Técnico, Serie Zoológica, 10 (7): 55-68.	Literature
229	Amphibia	Anura	Hylidae	Trachycephalus	Trachycephalus quadrangulum	Pacific coastal Ecuador and Peru	Ecuadorian Dry Forests	Ecuador	Cerro Blanco	Guayas	-2.17056	-80.0133	283	2008	Amador y Martinez 2011	NA	Amador L.A., C.C. Martínez (2011) Anfibios presentes en cuatro localidades de la Cordillera Chongón–Colonche, Ecuador. Boletín Técnico, Serie Zoológica, 10 (7): 55-68.	Literature
230	Amphibia	Anura	Hylidae	Smilisca	Smilisca phaeota	Pacific coastal Ecuador and Peru	Ecuadorian Dry Forests	Ecuador	Cerro Blanco	Guayas	-2.17056	-80.0133	283	2008	Amador y Martinez 2011	NA	Amador L.A., C.C. Martínez (2011) Anfibios presentes en cuatro localidades de la Cordillera Chongón–Colonche, Ecuador. Boletín Técnico, Serie Zoológica, 10 (7): 55-68.	Literature
231	Amphibia	Anura	Leptodactylidae	Leptodactylus	Leptodactylus labrosus	Pacific coastal Ecuador and Peru	Ecuadorian Dry Forests	Ecuador	Cerro Blanco	Guayas	-2.17056	-80.0133	283	2008	Amador y Martinez 2011	NA	Amador L.A., C.C. Martínez (2011) Anfibios presentes en cuatro localidades de la Cordillera Chongón–Colonche, Ecuador. Boletín Técnico, Serie Zoológica, 10 (7): 55-68.	Literature
232	Amphibia	Anura	Bufonidae	Rhinella	Rhinella horribilis	Pacific coastal Ecuador and Peru	Ecuadorian Dry Forests	Ecuador	Loma Alta	Santa Elena	-1.85056	-80.6067	447	2005	Amador y Martinez 2011	NA	Amador L.A., C.C. Martínez (2011) Anfibios presentes en cuatro localidades de la Cordillera Chongón–Colonche, Ecuador. Boletín Técnico, Serie Zoológica, 10 (7): 55-68.	Literature
233	Amphibia	Anura	Craugastoridae	Pristimantis	Pristimantis achatinus	Pacific coastal Ecuador and Peru	Ecuadorian Dry Forests	Ecuador	Loma Alta	Santa Elena	-1.85056	-80.6067	447	2005	Amador y Martinez 2011	NA	Amador L.A., C.C. Martínez (2011) Anfibios presentes en cuatro localidades de la Cordillera Chongón–Colonche, Ecuador. Boletín Técnico, Serie Zoológica, 10 (7): 55-68.	Literature
234	Amphibia	Anura	Craugastoridae	Pristimantis	Pristimantis walkeri	Pacific coastal Ecuador and Peru	Ecuadorian Dry Forests	Ecuador	Loma Alta	Santa Elena	-1.85056	-80.6067	447	2005	Amador y Martinez 2011	NA	Amador L.A., C.C. Martínez (2011) Anfibios presentes en cuatro localidades de la Cordillera Chongón–Colonche, Ecuador. Boletín Técnico, Serie Zoológica, 10 (7): 55-68.	Literature
235	Amphibia	Anura	Dendrobatidae	Hyloxalus	Hyloxalus infraguttatus	Pacific coastal Ecuador and Peru	Ecuadorian Dry Forests	Ecuador	Loma Alta	Santa Elena	-1.85056	-80.6067	447	2005	Amador y Martinez 2011	NA	Amador L.A., C.C. Martínez (2011) Anfibios presentes en cuatro localidades de la Cordillera Chongón–Colonche, Ecuador. Boletín Técnico, Serie Zoológica, 10 (7): 55-68.	Literature
236	Amphibia	Anura	Dendrobatidae	Epipedobates	Epipedobates machalilla	Pacific coastal Ecuador and Peru	Ecuadorian Dry Forests	Ecuador	Loma Alta	Santa Elena	-1.85056	-80.6067	447	2005	Amador y Martinez 2011	NA	Amador L.A., C.C. Martínez (2011) Anfibios presentes en cuatro localidades de la Cordillera Chongón–Colonche, Ecuador. Boletín Técnico, Serie Zoológica, 10 (7): 55-68.	Literature
237	Amphibia	Anura	Hylidae	Boana	Boana rosenbergi	Pacific coastal Ecuador and Peru	Ecuadorian Dry Forests	Ecuador	Loma Alta	Santa Elena	-1.85056	-80.6067	447	2005	Amador y Martinez 2011	NA	Amador L.A., C.C. Martínez (2011) Anfibios presentes en cuatro localidades de la Cordillera Chongón–Colonche, Ecuador. Boletín Técnico, Serie Zoológica, 10 (7): 55-68.	Literature
238	Amphibia	Anura	Hylidae	Boana	Boana pellucens	Pacific coastal Ecuador and Peru	Ecuadorian Dry Forests	Ecuador	Loma Alta	Santa Elena	-1.85056	-80.6067	447	2005	Amador y Martinez 2011	NA	Amador L.A., C.C. Martínez (2011) Anfibios presentes en cuatro localidades de la Cordillera Chongón–Colonche, Ecuador. Boletín Técnico, Serie Zoológica, 10 (7): 55-68.	Literature
239	Amphibia	Anura	Hylidae	Scinax	Scinax quinquefasciatus	Pacific coastal Ecuador and Peru	Ecuadorian Dry Forests	Ecuador	Loma Alta	Santa Elena	-1.85056	-80.6067	447	2005	Amador y Martinez 2011	NA	Amador L.A., C.C. Martínez (2011) Anfibios presentes en cuatro localidades de la Cordillera Chongón–Colonche, Ecuador. Boletín Técnico, Serie Zoológica, 10 (7): 55-68.	Literature
240	Amphibia	Anura	Hylidae	Smilisca	Smilisca phaeota	Pacific coastal Ecuador and Peru	Ecuadorian Dry Forests	Ecuador	Loma Alta	Santa Elena	-1.85056	-80.6067	447	2005	Amador y Martinez 2011	NA	Amador L.A., C.C. Martínez (2011) Anfibios presentes en cuatro localidades de la Cordillera Chongón–Colonche, Ecuador. Boletín Técnico, Serie Zoológica, 10 (7): 55-68.	Literature
241	Amphibia	Anura	Hylidae	Trachycephalus	Trachycephalus jordani	Pacific coastal Ecuador and Peru	Ecuadorian Dry Forests	Ecuador	Loma Alta	Santa Elena	-1.85056	-80.6067	447	2005	Amador y Martinez 2011	NA	Amador L.A., C.C. Martínez (2011) Anfibios presentes en cuatro localidades de la Cordillera Chongón–Colonche, Ecuador. Boletín Técnico, Serie Zoológica, 10 (7): 55-68.	Literature
242	Amphibia	Anura	Hylidae	Trachycephalus	Trachycephalus quadrangulum	Pacific coastal Ecuador and Peru	Ecuadorian Dry Forests	Ecuador	Loma Alta	Santa Elena	-1.85056	-80.6067	447	2005	Amador y Martinez 2011	NA	Amador L.A., C.C. Martínez (2011) Anfibios presentes en cuatro localidades de la Cordillera Chongón–Colonche, Ecuador. Boletín Técnico, Serie Zoológica, 10 (7): 55-68.	Literature
243	Amphibia	Anura	Leptodactylidae	Engystomops	Engystomops pustulatus	Pacific coastal Ecuador and Peru	Ecuadorian Dry Forests	Ecuador	Loma Alta	Santa Elena	-1.85056	-80.6067	447	2005	Amador y Martinez 2011	NA	Amador L.A., C.C. Martínez (2011) Anfibios presentes en cuatro localidades de la Cordillera Chongón–Colonche, Ecuador. Boletín Técnico, Serie Zoológica, 10 (7): 55-68.	Literature
244	Amphibia	Anura	Leptodactylidae	Leptodactylus	Leptodactylus labrosus	Pacific coastal Ecuador and Peru	Ecuadorian Dry Forests	Ecuador	Loma Alta	Santa Elena	-1.85056	-80.6067	447	2005	Amador y Martinez 2011	NA	Amador L.A., C.C. Martínez (2011) Anfibios presentes en cuatro localidades de la Cordillera Chongón–Colonche, Ecuador. Boletín Técnico, Serie Zoológica, 10 (7): 55-68.	Literature
245	Amphibia	Anura	Leptodactylidae	Leptodactylus	Leptodactylus ventrimaculatus	Pacific coastal Ecuador and Peru	Ecuadorian Dry Forests	Ecuador	Loma Alta	Santa Elena	-1.85056	-80.6067	447	2005	Amador y Martinez 2011	NA	Amador L.A., C.C. Martínez (2011) Anfibios presentes en cuatro localidades de la Cordillera Chongón–Colonche, Ecuador. Boletín Técnico, Serie Zoológica, 10 (7): 55-68.	Literature
246	Amphibia	Anura	Ceratophryidae	Ceratophrys	Ceratophrys stolzmanni	Pacific coastal Ecuador and Peru	Ecuadorian Dry Forests	Ecuador	Loma Alta	Santa Elena	-1.85056	-80.6067	447	2005	Amador y Martinez 2011	NA	Amador L.A., C.C. Martínez (2011) Anfibios presentes en cuatro localidades de la Cordillera Chongón–Colonche, Ecuador. Boletín Técnico, Serie Zoológica, 10 (7): 55-68.	Literature
247	Amphibia	Anura	Bufonidae	Rhinella	Rhinella horribilis	Pacific coastal Ecuador and Peru	Ecuadorian Dry Forests	Ecuador	Dos Mangas	Santa Elena	-1.80111	-80.6603	273	2009	Amador y Martinez 2011	NA	Amador L.A., C.C. Martínez (2011) Anfibios presentes en cuatro localidades de la Cordillera Chongón–Colonche, Ecuador. Boletín Técnico, Serie Zoológica, 10 (7): 55-68.	Literature
248	Amphibia	Anura	Craugastoridae	Pristimantis	Pristimantis achatinus	Pacific coastal Ecuador and Peru	Ecuadorian Dry Forests	Ecuador	Dos Mangas	Santa Elena	-1.80111	-80.6603	273	2009	Amador y Martinez 2011	NA	Amador L.A., C.C. Martínez (2011) Anfibios presentes en cuatro localidades de la Cordillera Chongón–Colonche, Ecuador. Boletín Técnico, Serie Zoológica, 10 (7): 55-68.	Literature
249	Amphibia	Anura	Craugastoridae	Pristimantis	Pristimantis walkeri	Pacific coastal Ecuador and Peru	Ecuadorian Dry Forests	Ecuador	Dos Mangas	Santa Elena	-1.80111	-80.6603	273	2009	Amador y Martinez 2011	NA	Amador L.A., C.C. Martínez (2011) Anfibios presentes en cuatro localidades de la Cordillera Chongón–Colonche, Ecuador. Boletín Técnico, Serie Zoológica, 10 (7): 55-68.	Literature
250	Amphibia	Anura	Craugastoridae	Barycholos	Barycholos pulcher	Pacific coastal Ecuador and Peru	Ecuadorian Dry Forests	Ecuador	Dos Mangas	Santa Elena	-1.80111	-80.6603	273	2009	Amador y Martinez 2011	NA	Amador L.A., C.C. Martínez (2011) Anfibios presentes en cuatro localidades de la Cordillera Chongón–Colonche, Ecuador. Boletín Técnico, Serie Zoológica, 10 (7): 55-68.	Literature
251	Amphibia	Anura	Dendrobatidae	Hyloxalus	Hyloxalus infraguttatus	Pacific coastal Ecuador and Peru	Ecuadorian Dry Forests	Ecuador	Dos Mangas	Santa Elena	-1.80111	-80.6603	273	2009	Amador y Martinez 2011	NA	Amador L.A., C.C. Martínez (2011) Anfibios presentes en cuatro localidades de la Cordillera Chongón–Colonche, Ecuador. Boletín Técnico, Serie Zoológica, 10 (7): 55-68.	Literature
252	Amphibia	Anura	Dendrobatidae	Epipedobates	Epipedobates machalilla	Pacific coastal Ecuador and Peru	Ecuadorian Dry Forests	Ecuador	Dos Mangas	Santa Elena	-1.80111	-80.6603	273	2009	Amador y Martinez 2011	NA	Amador L.A., C.C. Martínez (2011) Anfibios presentes en cuatro localidades de la Cordillera Chongón–Colonche, Ecuador. Boletín Técnico, Serie Zoológica, 10 (7): 55-68.	Literature
253	Amphibia	Anura	Hylidae	Boana	Boana pellucens	Pacific coastal Ecuador and Peru	Ecuadorian Dry Forests	Ecuador	Dos Mangas	Santa Elena	-1.80111	-80.6603	273	2009	Amador y Martinez 2011	NA	Amador L.A., C.C. Martínez (2011) Anfibios presentes en cuatro localidades de la Cordillera Chongón–Colonche, Ecuador. Boletín Técnico, Serie Zoológica, 10 (7): 55-68.	Literature
254	Amphibia	Anura	Hylidae	Boana	Boana rosenbergi	Pacific coastal Ecuador and Peru	Ecuadorian Dry Forests	Ecuador	Dos Mangas	Santa Elena	-1.80111	-80.6603	273	2009	Amador y Martinez 2011	NA	Amador L.A., C.C. Martínez (2011) Anfibios presentes en cuatro localidades de la Cordillera Chongón–Colonche, Ecuador. Boletín Técnico, Serie Zoológica, 10 (7): 55-68.	Literature
255	Amphibia	Anura	Hylidae	Scinax	Scinax quinquefasciatus	Pacific coastal Ecuador and Peru	Ecuadorian Dry Forests	Ecuador	Dos Mangas	Santa Elena	-1.80111	-80.6603	273	2009	Amador y Martinez 2011	NA	Amador L.A., C.C. Martínez (2011) Anfibios presentes en cuatro localidades de la Cordillera Chongón–Colonche, Ecuador. Boletín Técnico, Serie Zoológica, 10 (7): 55-68.	Literature
256	Amphibia	Anura	Hylidae	Smilisca	Smilisca phaeota	Pacific coastal Ecuador and Peru	Ecuadorian Dry Forests	Ecuador	Dos Mangas	Santa Elena	-1.80111	-80.6603	273	2009	Amador y Martinez 2011	NA	Amador L.A., C.C. Martínez (2011) Anfibios presentes en cuatro localidades de la Cordillera Chongón–Colonche, Ecuador. Boletín Técnico, Serie Zoológica, 10 (7): 55-68.	Literature
257	Amphibia	Anura	Leptodactylidae	Leptodactylus	Leptodactylus labrosus	Pacific coastal Ecuador and Peru	Ecuadorian Dry Forests	Ecuador	Dos Mangas	Santa Elena	-1.80111	-80.6603	273	2009	Amador y Martinez 2011	NA	Amador L.A., C.C. Martínez (2011) Anfibios presentes en cuatro localidades de la Cordillera Chongón–Colonche, Ecuador. Boletín Técnico, Serie Zoológica, 10 (7): 55-68.	Literature
258	Amphibia	Anura	Leptodactylidae	Leptodactylus	Leptodactylus ventrimaculatus	Pacific coastal Ecuador and Peru	Ecuadorian Dry Forests	Ecuador	Dos Mangas	Santa Elena	-1.80111	-80.6603	273	2009	Amador y Martinez 2011	NA	Amador L.A., C.C. Martínez (2011) Anfibios presentes en cuatro localidades de la Cordillera Chongón–Colonche, Ecuador. Boletín Técnico, Serie Zoológica, 10 (7): 55-68.	Literature
259	Amphibia	Anura	Bufonidae	Rhinella	Rhinella horribilis	Pacific coastal Ecuador and Peru	Ecuadorian Dry Forests	Ecuador	Cantalapiedra	Manabi	-1.67222	-80.775	397	2009	Amador y Martinez 2011	NA	Amador L.A., C.C. Martínez (2011) Anfibios presentes en cuatro localidades de la Cordillera Chongón–Colonche, Ecuador. Boletín Técnico, Serie Zoológica, 10 (7): 55-68.	Literature
260	Amphibia	Anura	Craugastoridae	Pristimantis	Pristimantis achatinus	Pacific coastal Ecuador and Peru	Ecuadorian Dry Forests	Ecuador	Cantalapiedra	Manabi	-1.67222	-80.775	397	2009	Amador y Martinez 2011	NA	Amador L.A., C.C. Martínez (2011) Anfibios presentes en cuatro localidades de la Cordillera Chongón–Colonche, Ecuador. Boletín Técnico, Serie Zoológica, 10 (7): 55-68.	Literature
261	Amphibia	Anura	Dendrobatidae	Hyloxalus	Hyloxalus infraguttatus	Pacific coastal Ecuador and Peru	Ecuadorian Dry Forests	Ecuador	Cantalapiedra	Manabi	-1.67222	-80.775	397	2009	Amador y Martinez 2011	NA	Amador L.A., C.C. Martínez (2011) Anfibios presentes en cuatro localidades de la Cordillera Chongón–Colonche, Ecuador. Boletín Técnico, Serie Zoológica, 10 (7): 55-68.	Literature
262	Amphibia	Anura	Dendrobatidae	Epipedobates	Epipedobates machalilla	Pacific coastal Ecuador and Peru	Ecuadorian Dry Forests	Ecuador	Cantalapiedra	Manabi	-1.67222	-80.775	397	2009	Amador y Martinez 2011	NA	Amador L.A., C.C. Martínez (2011) Anfibios presentes en cuatro localidades de la Cordillera Chongón–Colonche, Ecuador. Boletín Técnico, Serie Zoológica, 10 (7): 55-68.	Literature
263	Amphibia	Anura	Hylidae	Boana	Boana pellucens	Pacific coastal Ecuador and Peru	Ecuadorian Dry Forests	Ecuador	Cantalapiedra	Manabi	-1.67222	-80.775	397	2009	Amador y Martinez 2011	NA	Amador L.A., C.C. Martínez (2011) Anfibios presentes en cuatro localidades de la Cordillera Chongón–Colonche, Ecuador. Boletín Técnico, Serie Zoológica, 10 (7): 55-68.	Literature
264	Amphibia	Anura	Hylidae	Boana	Boana rosenbergi	Pacific coastal Ecuador and Peru	Ecuadorian Dry Forests	Ecuador	Cantalapiedra	Manabi	-1.67222	-80.775	397	2009	Amador y Martinez 2011	NA	Amador L.A., C.C. Martínez (2011) Anfibios presentes en cuatro localidades de la Cordillera Chongón–Colonche, Ecuador. Boletín Técnico, Serie Zoológica, 10 (7): 55-68.	Literature
265	Amphibia	Anura	Hylidae	Scinax	Scinax quinquefasciatus	Pacific coastal Ecuador and Peru	Ecuadorian Dry Forests	Ecuador	Cantalapiedra	Manabi	-1.67222	-80.775	397	2009	Amador y Martinez 2011	NA	Amador L.A., C.C. Martínez (2011) Anfibios presentes en cuatro localidades de la Cordillera Chongón–Colonche, Ecuador. Boletín Técnico, Serie Zoológica, 10 (7): 55-68.	Literature
266	Amphibia	Anura	Hylidae	Smilisca	Smilisca phaeota	Pacific coastal Ecuador and Peru	Ecuadorian Dry Forests	Ecuador	Cantalapiedra	Manabi	-1.67222	-80.775	397	2009	Amador y Martinez 2011	NA	Amador L.A., C.C. Martínez (2011) Anfibios presentes en cuatro localidades de la Cordillera Chongón–Colonche, Ecuador. Boletín Técnico, Serie Zoológica, 10 (7): 55-68.	Literature
267	Amphibia	Anura	Hylidae	Trachycephalus	Trachycephalus jordani	Pacific coastal Ecuador and Peru	Ecuadorian Dry Forests	Ecuador	Cantalapiedra	Manabi	-1.67222	-80.775	397	2009	Amador y Martinez 2011	NA	Amador L.A., C.C. Martínez (2011) Anfibios presentes en cuatro localidades de la Cordillera Chongón–Colonche, Ecuador. Boletín Técnico, Serie Zoológica, 10 (7): 55-68.	Literature
268	Amphibia	Anura	Leptodactylidae	Leptodactylus	Leptodactylus labrosus	Pacific coastal Ecuador and Peru	Ecuadorian Dry Forests	Ecuador	Cantalapiedra	Manabi	-1.67222	-80.775	397	2009	Amador y Martinez 2011	NA	Amador L.A., C.C. Martínez (2011) Anfibios presentes en cuatro localidades de la Cordillera Chongón–Colonche, Ecuador. Boletín Técnico, Serie Zoológica, 10 (7): 55-68.	Literature
269	Amphibia	Anura	Ranidae	Lithobates	Lithobates bwana	Pacific coastal Ecuador and Peru	Ecuadorian Dry Forests	Ecuador	Cantalapiedra	Manabi	-1.67222	-80.775	397	2009	Amador y Martinez 2011	NA	Amador L.A., C.C. Martínez (2011) Anfibios presentes en cuatro localidades de la Cordillera Chongón–Colonche, Ecuador. Boletín Técnico, Serie Zoológica, 10 (7): 55-68.	Literature
270	Amphibia	Anura	Hylidae	Scinax	Scinax quinquefasciatus	Pacific coastal Ecuador and Peru	Ecuadorian Dry Forests	Ecuador	Isla Santay	Guayas	-2.21667	-79.85	10	2018	Cruz-Cordovez et al. 2020	NA	Cruz-Cordovez C., Herrera I., Espinoza F., Rizzo K., Sarmiento M.B., Rodas N., Coello M.J., Bravo W., Lampo M. (2020) New record of a feral population of Lithobates catesbeianus Shaw, 1802 in a protected area (Santay Island) in the Ecuadorian coast. BioInvasions Records, 9(2), 421-433.	Literature
271	Amphibia	Anura	Leptodactylidae	Engystomops	Engystomops guayaco	Pacific coastal Ecuador and Peru	Ecuadorian Dry Forests	Ecuador	Isla Santay	Guayas	-2.21667	-79.85	10	2018	Cruz-Cordovez et al. 2020	NA	Cruz-Cordovez C., Herrera I., Espinoza F., Rizzo K., Sarmiento M.B., Rodas N., Coello M.J., Bravo W., Lampo M. (2020) New record of a feral population of Lithobates catesbeianus Shaw, 1802 in a protected area (Santay Island) in the Ecuadorian coast. BioInvasions Records, 9(2), 421-433.	Literature
272	Amphibia	Anura	Leptodactylidae	Leptodactylus	Leptodactylus labrosus	Pacific coastal Ecuador and Peru	Ecuadorian Dry Forests	Ecuador	Isla Santay	Guayas	-2.21667	-79.85	10	2018	Cruz-Cordovez et al. 2020	NA	Cruz-Cordovez C., Herrera I., Espinoza F., Rizzo K., Sarmiento M.B., Rodas N., Coello M.J., Bravo W., Lampo M. (2020) New record of a feral population of Lithobates catesbeianus Shaw, 1802 in a protected area (Santay Island) in the Ecuadorian coast. BioInvasions Records, 9(2), 421-433.	Literature
273	Amphibia	Anura	Hylidae	Trachycephalus	Trachycephalus quadrangulum	Pacific coastal Ecuador and Peru	Ecuadorian Dry Forests	Ecuador	Isla Santay	Guayas	-2.21667	-79.85	10	2018	Cruz-Cordovez et al. 2020	NA	Cruz-Cordovez C., Herrera I., Espinoza F., Rizzo K., Sarmiento M.B., Rodas N., Coello M.J., Bravo W., Lampo M. (2020) New record of a feral population of Lithobates catesbeianus Shaw, 1802 in a protected area (Santay Island) in the Ecuadorian coast. BioInvasions Records, 9(2), 421-433.	Literature
274	Amphibia	Anura	Hylidae	Trachycephalus	Trachycephalus jordani	Pacific coastal Ecuador and Peru	Ecuadorian Dry Forests	Ecuador	Isla Santay	Guayas	-2.21667	-79.85	10	2018	Cruz-Cordovez et al. 2020	NA	Cruz-Cordovez C., Herrera I., Espinoza F., Rizzo K., Sarmiento M.B., Rodas N., Coello M.J., Bravo W., Lampo M. (2020) New record of a feral population of Lithobates catesbeianus Shaw, 1802 in a protected area (Santay Island) in the Ecuadorian coast. BioInvasions Records, 9(2), 421-433.	Literature
275	Amphibia	Anura	Bufonidae	Rhinella	Rhinella horribilis	Pacific coastal Ecuador and Peru	Ecuadorian Dry Forests	Ecuador	Isla Santay	Guayas	-2.21667	-79.85	10	2018	Cruz-Cordovez et al. 2020	NA	Cruz-Cordovez C., Herrera I., Espinoza F., Rizzo K., Sarmiento M.B., Rodas N., Coello M.J., Bravo W., Lampo M. (2020) New record of a feral population of Lithobates catesbeianus Shaw, 1802 in a protected area (Santay Island) in the Ecuadorian coast. BioInvasions Records, 9(2), 421-433.	Literature
276	Amphibia	Anura	Bufonidae	Rhinella	Rhinella horribilis	Pacific coastal Ecuador and Peru	Ecuadorian Dry Forests	Ecuador	El Algarrobo, Engabao	Guayas	-2.6	-80.4333	12	2019	Cuadrado et al. 2020	NA	Cuadrado S.S., Loor Y.A., Narváez A.E. (2020) Herpetofauna of Engabao, Playas Canton, Ecuador, with notes on the occurrence of Ceratoprhys stolzmanni (Steindachner, 1882). Check List, 16, 665.	Literature
277	Amphibia	Anura	Ceratophryidae	Ceratophrys	Ceratophrys stolzmanni	Pacific coastal Ecuador and Peru	Ecuadorian Dry Forests	Ecuador	El Algarrobo, Engabao	Guayas	-2.6	-80.4333	12	2019	Cuadrado et al. 2020	NA	Cuadrado S.S., Loor Y.A., Narváez A.E. (2020) Herpetofauna of Engabao, Playas Canton, Ecuador, with notes on the occurrence of Ceratoprhys stolzmanni (Steindachner, 1882). Check List, 16, 665.	Literature
278	Amphibia	Anura	Hylidae	Scinax	Scinax quinquefasciatus	Pacific coastal Ecuador and Peru	Ecuadorian Dry Forests	Ecuador	El Algarrobo, Engabao	Guayas	-2.6	-80.4333	12	2019	Cuadrado et al. 2020	NA	Cuadrado S.S., Loor Y.A., Narváez A.E. (2020) Herpetofauna of Engabao, Playas Canton, Ecuador, with notes on the occurrence of Ceratoprhys stolzmanni (Steindachner, 1882). Check List, 16, 665.	Literature
279	Amphibia	Anura	Leptodactylidae	Engystomops	Engystomops guayaco	Pacific coastal Ecuador and Peru	Ecuadorian Dry Forests	Ecuador	El Algarrobo, Engabao	Guayas	-2.6	-80.4333	12	2019	Cuadrado et al. 2020	NA	Cuadrado S.S., Loor Y.A., Narváez A.E. (2020) Herpetofauna of Engabao, Playas Canton, Ecuador, with notes on the occurrence of Ceratoprhys stolzmanni (Steindachner, 1882). Check List, 16, 665.	Literature
280	Amphibia	Anura	Dendrobatidae	Epipedobates	Epipedobates anthonyi	Pacific coastal Ecuador and Peru	Tumbes-Piura Dry Forests	Peru	Canchaque	Piura	-4.89509	-80.675	61	2005	Venegas 2005	NA	Venegas P.J. (2005) Herpetofauna del bosque seco ecuatorial de Perú: taxonomía, ecología y biogeografía. Zonas áridas, 9(1), 9-24.	Literature
281	Amphibia	Anura	Dendrobatidae	Hyloxalus	Hyloxalus elachyhistus	Pacific coastal Ecuador and Peru	Tumbes-Piura Dry Forests	Peru	Chaparri Lodge	Lambayeque	-6.54014	-79.4755	445	2005	Venegas 2005	21893	Venegas P.J. (2005) Herpetofauna del bosque seco ecuatorial de Perú: taxonomía, ecología y biogeografía. Zonas áridas, 9(1), 9-24.	Literature
282	Amphibia	Anura	Craugastoridae	Pristimantis	Pristimantis lymani	Pacific coastal Ecuador and Peru	Tumbes-Piura Dry Forests	Peru	Chaparri Lodge	Lambayeque	-6.54014	-79.4755	445	2005	Venegas 2005	21905	Venegas P.J. (2005) Herpetofauna del bosque seco ecuatorial de Perú: taxonomía, ecología y biogeografía. Zonas áridas, 9(1), 9-24.	Literature
283	Amphibia	Anura	Leptodactylidae	Engystomops	Engystomops pustulatus	Pacific coastal Ecuador and Peru	Tumbes-Piura Dry Forests	Peru	Chaparri Lodge	Lambayeque	-6.54014	-79.4755	445	2005	Venegas 2005	23700	Venegas P.J. (2005) Herpetofauna del bosque seco ecuatorial de Perú: taxonomía, ecología y biogeografía. Zonas áridas, 9(1), 9-24.	Literature
284	Amphibia	Anura	Craugastoridae	Pristimantis	Pristimantis lymani	Pacific coastal Ecuador and Peru	Tumbes-Piura Dry Forests	Peru	Laquipampa	Lambayeque	-6.37246	-79.4766	350	2005	Venegas 2005	23695	Venegas P.J. (2005) Herpetofauna del bosque seco ecuatorial de Perú: taxonomía, ecología y biogeografía. Zonas áridas, 9(1), 9-24.	Literature
285	Amphibia	Anura	Dendrobatidae	Epipedobates	Epipedobates anthonyi	Pacific coastal Ecuador and Peru	Tumbes-Piura Dry Forests	Peru	Serran	Piura	-5.42538	-79.7858	210	2005	Venegas 2005	23711	Venegas P.J. (2005) Herpetofauna del bosque seco ecuatorial de Perú: taxonomía, ecología y biogeografía. Zonas áridas, 9(1), 9-24.	Literature
286	Amphibia	Anura	Bufonidae	Rhinella	Rhinella alata	Pacific coastal Ecuador and Peru	Ecuadorian Dry Forests	Ecuador	Bucay	Guayas	-2.68333	-79.6667		1954	GBIF	1318048083	NA	Database
287	Amphibia	Anura	Bufonidae	Rhinella	Rhinella alata	Pacific coastal Ecuador and Peru	Tumbes-Piura Dry Forests	Ecuador	Ponce Enriquez, 1.8 km S of center of, then 0.9 km E on dirt road	Azuay	-3.05	-79.75	50	1979	GBIF	1318872974	NA	Database
288	Amphibia	Anura	Bufonidae	Rhinella	Rhinella horribilis	Pacific coastal Ecuador and Peru	Tumbes-Piura Dry Forests	Peru	Peru: Palambla, near Huancabamba	Piura	-5.3833	-79.6167		1916	GBIF	476576881	NA	Database
289	Amphibia	Anura	Bufonidae	Rhinella	Rhinella horribilis	Pacific coastal Ecuador and Peru	Ecuadorian Dry Forests	Ecuador	Guayaquil	Guayas	-2.16667	-79.9		1923	GBIF	1322288590	NA	Database
290	Amphibia	Anura	Bufonidae	Rhinella	Rhinella horribilis	Pacific coastal Ecuador and Peru	Ecuadorian Dry Forests	Ecuador	Guayaquil	Guayas	-2.16667	-79.9		1938	GBIF	45000718	NA	Database
291	Amphibia	Anura	Bufonidae	Rhinella	Rhinella horribilis	Pacific coastal Ecuador and Peru	Ecuadorian Dry Forests	Ecuador	Guayaquil	Guayas	-2.16667	-79.9		1938	GBIF	543706544	NA	Database
292	Amphibia	Anura	Bufonidae	Rhinella	Rhinella horribilis	Pacific coastal Ecuador and Peru	Tumbes-Piura Dry Forests	Ecuador	Buenavista, 7 km SE of	El Oro	-3.41306	-79.8183	30	1954	GBIF	1320520202	NA	Database
293	Amphibia	Anura	Bufonidae	Rhinella	Rhinella horribilis	Pacific coastal Ecuador and Peru	Tumbes-Piura Dry Forests	Ecuador	Buenavista, near, R├â┬¡o Buenavista	El Oro	-3.36	-79.8408		1954	GBIF	1318212554	NA	Database
294	Amphibia	Anura	Bufonidae	Rhinella	Rhinella horribilis	Pacific coastal Ecuador and Peru	Ecuadorian Dry Forests	Ecuador	Bucay	Guayas	-2.68333	-79.6667		1954	GBIF	1317559661	NA	Database
295	Amphibia	Anura	Bufonidae	Rhinella	Rhinella horribilis	Pacific coastal Ecuador and Peru	Ecuadorian Dry Forests	Ecuador	Guayaquil	Guayas	-2.16667	-79.9		1954	GBIF	1320820209	NA	Database
296	Amphibia	Anura	Bufonidae	Rhinella	Rhinella horribilis	Pacific coastal Ecuador and Peru	Ecuadorian Dry Forests	Ecuador	Guayaquil, NW of, Cuatro Hermanitos Experimental Station	Guayas	-2.03056	-79.9478		1954	GBIF	1320402478	NA	Database
297	Amphibia	Anura	Bufonidae	Rhinella	Rhinella horribilis	Pacific coastal Ecuador and Peru	Ecuadorian Dry Forests	Ecuador	Guayaquil, region of	Guayas	-2.16667	-79.9		1955	GBIF	1318368951	NA	Database
298	Amphibia	Anura	Bufonidae	Rhinella	Rhinella horribilis	Pacific coastal Ecuador and Peru	Ecuadorian Dry Forests	Ecuador	Rio Buena Vista, 10 km E of Puerto Lopez	Manabi	-1.51806	-80.7736		1957	GBIF	543686486	NA	Database
299	Amphibia	Anura	Bufonidae	Rhinella	Rhinella horribilis	Pacific coastal Ecuador and Peru	Tumbes-Piura Dry Forests	Ecuador	Machala, Hacienda Huespedes	El Oro	-3.2667	-79.9667	15	1959	GBIF	1317430276	NA	Database
300	Amphibia	Anura	Bufonidae	Rhinella	Rhinella horribilis	Pacific coastal Ecuador and Peru	Ecuadorian Dry Forests	Ecuador	Guayaquil, near	Guayas	-2.16667	-79.9		1959	GBIF	1318287496	NA	Database
301	Amphibia	Anura	Bufonidae	Rhinella	Rhinella horribilis	Pacific coastal Ecuador and Peru	Ecuadorian Dry Forests	Ecuador	Manta	Manabi	-0.95	-80.7333		1961	GBIF	657401861	NA	Database
302	Amphibia	Anura	Bufonidae	Rhinella	Rhinella horribilis	Pacific coastal Ecuador and Peru	Ecuadorian Dry Forests	Ecuador	under bridge at km 28, Guayaquil-Playas Rd.	Guayas	-2.167	-79.9		1967	GBIF	1145645854	NA	Database
303	Amphibia	Anura	Bufonidae	Rhinella	Rhinella horribilis	Pacific coastal Ecuador and Peru	Tumbes-Piura Dry Forests	Peru	21 km. N. 18 km. E. Matupe	Lambayeque	-5.9601	-79.5707	610	1968	GBIF	657391761	NA	Database
304	Amphibia	Anura	Bufonidae	Rhinella	Rhinella horribilis	Pacific coastal Ecuador and Peru	Ecuadorian Dry Forests	Ecuador	15 km NNE Guayaquil	Guayas	-2.02667	-79.8667		1968	GBIF	686827103	NA	Database
305	Amphibia	Anura	Bufonidae	Rhinella	Rhinella horribilis	Pacific coastal Ecuador and Peru	Tumbes-Piura Dry Forests	Peru	12 mi ENE Olmos	Lambayeque	-5.88356	-79.6231	610	1969	GBIF	1145418259	NA	Database
306	Amphibia	Anura	Bufonidae	Rhinella	Rhinella horribilis	Pacific coastal Ecuador and Peru	Ecuadorian Dry Forests	Ecuador	Nr Guayaquil Airport	Guayas	-2.15667	-79.8839		1975	GBIF	543485508	NA	Database
307	Amphibia	Anura	Bufonidae	Rhinella	Rhinella horribilis	Pacific coastal Ecuador and Peru	Tumbes-Piura Dry Forests	Peru	7.5 km N Olmos	Lambayeque	-5.92361	-79.7625		1978	GBIF	686903213	NA	Database
308	Amphibia	Anura	Bufonidae	Rhinella	Rhinella horribilis	Pacific coastal Ecuador and Peru	Tumbes-Piura Dry Forests	Peru	12 km N Olmos	Lambayeque	-5.88056	-79.7847		1978	GBIF	686903219	NA	Database
309	Amphibia	Anura	Bufonidae	Rhinella	Rhinella horribilis	Pacific coastal Ecuador and Peru	Ecuadorian Dry Forests	Ecuador	Occidente, Guayaquil	Guayas	-2.16667	-79.9		1983	GBIF	657478349	NA	Database
310	Amphibia	Anura	Bufonidae	Rhinella	Rhinella horribilis	Pacific coastal Ecuador and Peru	Tumbes-Piura Dry Forests	Peru	R¡o Tumbes, across river from Rico Playa	Tumbes	-3.8	-80.48		1986	GBIF	1317925899	NA	Database
311	Amphibia	Anura	Bufonidae	Rhinella	Rhinella horribilis	Pacific coastal Ecuador and Peru	Tumbes-Piura Dry Forests	Peru	Garbanzal, just downriver from, island in R├â┬¡o Tumbes	Tumbes	-3.6167	-80.4333		1986	GBIF	1319536366	NA	Database
312	Amphibia	Anura	Bufonidae	Rhinella	Rhinella horribilis	Pacific coastal Ecuador and Peru	Ecuadorian Dry Forests	Ecuador		Guayas	-2.0333	-79.95		1992	GBIF	614809936	NA	Database
313	Amphibia	Anura	Bufonidae	Rhinella	Rhinella horribilis	Pacific coastal Ecuador and Peru	Ecuadorian Dry Forests	Ecuador	8 Km.E of San Vicente ( Chone )., Manab├â┬¡, Ecuador	Manabi	-0.5833	-80.3281		1992	GBIF	614809755	NA	Database
314	Amphibia	Anura	Bufonidae	Rhinella	Rhinella horribilis	Pacific coastal Ecuador and Peru	Ecuadorian Dry Forests	Ecuador	Naranjal, Guayas, Ecuador	Guayas	-2.6667	-79.6167			GBIF	614809855	NA	Database
315	Amphibia	Anura	Bufonidae	Rhinella	Rhinella horribilis	Pacific coastal Ecuador and Peru	Ecuadorian Dry Forests	Ecuador	Guayaquil	Guayas	-2.16667	-79.9			GBIF	1317239606	NA	Database
316	Amphibia	Anura	Bufonidae	Rhinella	Rhinella horribilis	Pacific coastal Ecuador and Peru	Ecuadorian Dry Forests	Ecuador	500 m before Guayaquil Airport	Guayas	-2.15667	-79.8839			GBIF	543490214	NA	Database
317	Amphibia	Anura	Bufonidae	Rhinella	Rhinella horribilis	Pacific coastal Ecuador and Peru	Ecuadorian Dry Forests	Ecuador	Puerto Lopez, Manab¡, Ecuador	Manabi	-1.5667	-80.8167			GBIF	614809766	NA	Database
318	Amphibia	Anura	Ceratophryidae	Ceratophrys	Ceratophrys stolzmanni	Pacific coastal Ecuador and Peru	Ecuadorian Dry Forests	Ecuador	Cuatro Hermanitos, ca. 4 km WNW of Guayaquil	Guayas	-2.03056	-79.9478	50	1954	GBIF	1319108576	NA	Database
319	Amphibia	Anura	Ceratophryidae	Ceratophrys	Ceratophrys stolzmanni	Pacific coastal Ecuador and Peru	Ecuadorian Dry Forests	Ecuador	Playas, 60 mi SW Guayaquil	Guayas	-2.55069	-80.2814		1964	GBIF	1145640016	NA	Database
320	Amphibia	Anura	Ceratophryidae	Ceratophrys	Ceratophrys stolzmanni	Pacific coastal Ecuador and Peru	Tumbes-Piura Dry Forests	Ecuador	Reserva Ecologica Militar Arenillas	El Oro	-3.60722	-80.1503	84		GBIF	3042944626	NA	Database
321	Amphibia	Anura	Craugastoridae	Barycholos	Barycholos pulcher	Pacific coastal Ecuador and Peru	Tumbes-Piura Dry Forests	Ecuador	Buena Vista, 7 km SE of	El Oro	-3.41306	-79.8183	30	1954	GBIF	1322524965	NA	Database
322	Amphibia	Anura	Craugastoridae	Barycholos	Barycholos pulcher	Pacific coastal Ecuador and Peru	Tumbes-Piura Dry Forests	Ecuador	Pasaje, 2 km S of	El Oro	-3.33889	-79.7933	30	1954	GBIF	1322311046	NA	Database
323	Amphibia	Anura	Craugastoridae	Barycholos	Barycholos pulcher	Pacific coastal Ecuador and Peru	Ecuadorian Dry Forests	Ecuador	Bucay	Guayas	-2.68333	-79.6667		1954	GBIF	1319169203	NA	Database
324	Amphibia	Anura	Craugastoridae	Barycholos	Barycholos pulcher	Pacific coastal Ecuador and Peru	Ecuadorian Dry Forests	Ecuador	Guayas, 20 km W of	Guayas	-2.22083	-80.0911	91	1954	GBIF	1318671984	NA	Database
325	Amphibia	Anura	Craugastoridae	Barycholos	Barycholos pulcher	Pacific coastal Ecuador and Peru	Ecuadorian Dry Forests	Ecuador	17 km NE Naranjal	Guayas	-2.55583	-79.5547		1971	GBIF	686848911	NA	Database
326	Amphibia	Anura	Craugastoridae	Barycholos	Barycholos pulcher	Pacific coastal Ecuador and Peru	Ecuadorian Dry Forests	Ecuador	Naranjal, Guayas, Ecuador	Guayas	-2.6667	-79.6167			GBIF	614807810	NA	Database
327	Amphibia	Anura	Craugastoridae	Barycholos	Barycholos pulcher	Pacific coastal Ecuador and Peru	Ecuadorian Dry Forests	Ecuador	Puerto Inca, Guayas, Ecuador	Guayas	-2.5375	-79.5772			GBIF	614807783	NA	Database
328	Amphibia	Anura	Craugastoridae	Pristimantis	Pristimantis achatinus	Pacific coastal Ecuador and Peru	Tumbes-Piura Dry Forests	Ecuador	BUENA VISTA, 7 KM SE OF, CA. 100 FT	El Oro	-3.41306	-79.8183		1954	GBIF	1321303626	NA	Database
329	Amphibia	Anura	Craugastoridae	Pristimantis	Pristimantis achatinus	Pacific coastal Ecuador and Peru	Ecuadorian Dry Forests	Ecuador	Guayas, 20 km W of	Guayas	-2.22083	-80.0911	91	1954	GBIF	1318548144	NA	Database
330	Amphibia	Anura	Craugastoridae	Pristimantis	Pristimantis achatinus	Pacific coastal Ecuador and Peru	Tumbes-Piura Dry Forests	Ecuador	MACHALA, 7 KM ESE OF, NEAR SANTA ROSA ROAD, 10 M	El Oro	-3.29111	-79.9036		1959	GBIF	1321542784	NA	Database
331	Amphibia	Anura	Craugastoridae	Pristimantis	Pristimantis achatinus	Pacific coastal Ecuador and Peru	Tumbes-Piura Dry Forests	Ecuador	3.0 mi. E San Jose.	Guayas	-2.90539	-79.7578		1970	GBIF	1324055897	NA	Database
332	Amphibia	Anura	Craugastoridae	Pristimantis	Pristimantis achatinus	Pacific coastal Ecuador and Peru	Tumbes-Piura Dry Forests	Ecuador	3.0 mi. E San Jose.	Guayas	-2.90539	-79.7578		1970	GBIF	1324055872	NA	Database
333	Amphibia	Anura	Craugastoridae	Pristimantis	Pristimantis achatinus	Pacific coastal Ecuador and Peru	Tumbes-Piura Dry Forests	Ecuador	18 km W Pinas	El Oro	-3.65472	-79.8111		1975	GBIF	686871673	NA	Database
334	Amphibia	Anura	Craugastoridae	Pristimantis	Pristimantis achatinus	Pacific coastal Ecuador and Peru	Ecuadorian Dry Forests	Ecuador	Manabi, 25 km N Manglaralto on rd to Puerto Lopez	Guayas	-1.67561	-80.8109	60	1976	GBIF	476627321	NA	Database
335	Amphibia	Anura	Craugastoridae	Pristimantis	Pristimantis achatinus	Pacific coastal Ecuador and Peru	Ecuadorian Dry Forests	Ecuador	50 km NSW El Carmen	Manabi	-1.31667	-80.0167	400	1976	GBIF	476486605	NA	Database
336	Amphibia	Anura	Craugastoridae	Pristimantis	Pristimantis achatinus	Pacific coastal Ecuador and Peru	Tumbes-Piura Dry Forests	Ecuador	Pinas, 16.4 km W of	El Oro	-3.65278	-79.8083	585	1979	GBIF	1321035632	NA	Database
337	Amphibia	Anura	Craugastoridae	Pristimantis	Pristimantis achatinus	Pacific coastal Ecuador and Peru	Ecuadorian Dry Forests	Ecuador	Once de Agosto, Guayas, Ecuador	Guayas	-2.71056	-79.7475			GBIF	614821799	NA	Database
338	Amphibia	Anura	Craugastoridae	Pristimantis	Pristimantis achatinus	Pacific coastal Ecuador and Peru	Ecuadorian Dry Forests	Ecuador	Naranjal, Guayas, Ecuador	Guayas	-2.6667	-79.6167			GBIF	614821712	NA	Database
339	Amphibia	Anura	Craugastoridae	Pristimantis	Pristimantis achatinus	Pacific coastal Ecuador and Peru	Ecuadorian Dry Forests	Ecuador	Puerto Inca, Guayas, Ecuador	Guayas	-2.5375	-79.5772			GBIF	614821728	NA	Database
340	Amphibia	Anura	Craugastoridae	Pristimantis	Pristimantis lymani	Pacific coastal Ecuador and Peru	Tumbes-Piura Dry Forests	Peru	Peru: Palambla: near Huancabamba	Piura	-5.3833	-79.6167		1916	GBIF	476476155	NA	Database
341	Amphibia	Anura	Craugastoridae	Pristimantis	Pristimantis lymani	Pacific coastal Ecuador and Peru	Tumbes-Piura Dry Forests	Peru	21 km E and 7 km N Olmos, near Molino	Lambayeque	-5.8867	-79.5937	701	1967	GBIF	1145645943	NA	Database
342	Amphibia	Anura	Dendrobatidae	Epipedobates	Epipedobates anthonyi	Pacific coastal Ecuador and Peru	Tumbes-Piura Dry Forests	Ecuador	Buena Vista, 7 km SE of	El Oro	-3.41306	-79.8183	30	1954	GBIF	1318482839	NA	Database
343	Amphibia	Anura	Dendrobatidae	Epipedobates	Epipedobates anthonyi	Pacific coastal Ecuador and Peru	Tumbes-Piura Dry Forests	Ecuador	BUENA VISTA, 7 KM SE OF, CA. 100 FT	El Oro	-3.41306	-79.8183		1954	GBIF	1317304513	NA	Database
344	Amphibia	Anura	Dendrobatidae	Epipedobates	Epipedobates anthonyi	Pacific coastal Ecuador and Peru	Tumbes-Piura Dry Forests	Ecuador	MACHALA, 7 KM ESE OF, NEAR SANTA ROSA ROAD, 20 M	El Oro	-3.29111	-79.9036		1959	GBIF	1322779578	NA	Database
345	Amphibia	Anura	Dendrobatidae	Epipedobates	Epipedobates anthonyi	Pacific coastal Ecuador and Peru	Tumbes-Piura Dry Forests	Ecuador	16 km from Pinas, on rd to La Avanzada	El Oro	-3.65622	-79.8062	700	1975	GBIF	476610619	NA	Database
346	Amphibia	Anura	Dendrobatidae	Epipedobates	Epipedobates anthonyi	Pacific coastal Ecuador and Peru	Tumbes-Piura Dry Forests	Ecuador	Via Alamor hacia la Costa	Loja	-3.99813	-80.3677	894	2012	GBIF	3042941897	NA	Database
347	Amphibia	Anura	Dendrobatidae	Epipedobates	Epipedobates anthonyi	Pacific coastal Ecuador and Peru	Tumbes-Piura Dry Forests	Ecuador		El Oro	-3.67106	-80.1064	72	2012	GBIF	3042941898	NA	Database
348	Amphibia	Anura	Dendrobatidae	Epipedobates	Epipedobates anthonyi	Pacific coastal Ecuador and Peru	Tumbes-Piura Dry Forests	Ecuador	El Progreso	El Oro	-3.30756	-79.7792	141	2013	GBIF	3042943894	NA	Database
349	Amphibia	Anura	Dendrobatidae	Epipedobates	Epipedobates machalilla	Pacific coastal Ecuador and Peru	Ecuadorian Dry Forests	Ecuador	17 km NE Naranjal	Guayas	-2.55583	-79.5547		1971	GBIF	686849558	NA	Database
350	Amphibia	Anura	Dendrobatidae	Epipedobates	Epipedobates machalilla	Pacific coastal Ecuador and Peru	Ecuadorian Dry Forests	Ecuador	Naranjal, Cooperativa VI de Julio, Guayas, Ecuador	Guayas	-2.74167	-79.7014			GBIF	614814484	NA	Database
351	Amphibia	Anura	Dendrobatidae	Epipedobates	Epipedobates machalilla	Pacific coastal Ecuador and Peru	Ecuadorian Dry Forests	Ecuador	Once de Agosto, Guayas, Ecuador	Guayas	-2.71056	-79.7475			GBIF	614814731	NA	Database
352	Amphibia	Anura	Dendrobatidae	Epipedobates	Epipedobates machalilla	Pacific coastal Ecuador and Peru	Ecuadorian Dry Forests	Ecuador	Naranjal, Guayas, Ecuador	Guayas	-2.6667	-79.6167	100		GBIF	614813996	NA	Database
353	Amphibia	Anura	Dendrobatidae	Epipedobates	Epipedobates machalilla	Pacific coastal Ecuador and Peru	Ecuadorian Dry Forests	Ecuador	Naranjal, Estero Bucay, Guayas, Ecuador	Guayas	-2.65	-79.6667			GBIF	614815168	NA	Database
354	Amphibia	Anura	Dendrobatidae	Epipedobates	Epipedobates machalilla	Pacific coastal Ecuador and Peru	Ecuadorian Dry Forests	Ecuador	Puerto Inca, Guayas, Ecuador	Guayas	-2.5375	-79.5772			GBIF	614814684	NA	Database
355	Amphibia	Anura	Dendrobatidae	Epipedobates	Epipedobates anthonyi	Pacific coastal Ecuador and Peru	Tumbes-Piura Dry Forests	Ecuador	11.5 km SE Machala	El Oro	-3.31028	-79.8711		1971	GBIF	686849310	NA	Database
356	Amphibia	Anura	Dendrobatidae	Epipedobates	Epipedobates anthonyi	Pacific coastal Ecuador and Peru	Tumbes-Piura Dry Forests	Ecuador	18.0 km W Pinas	El Oro	-3.65472	-79.8111		1975	GBIF	686872765	NA	Database
357	Amphibia	Anura	Dendrobatidae	Epipedobates	Epipedobates anthonyi	Pacific coastal Ecuador and Peru	Tumbes-Piura Dry Forests	Ecuador	Pinas, 16.4 km W of	El Oro	-3.65278	-79.8083	585	1979	GBIF	1322875373	NA	Database
358	Amphibia	Anura	Dendrobatidae	Epipedobates	Epipedobates anthonyi	Pacific coastal Ecuador and Peru	Tumbes-Piura Dry Forests	Ecuador	Pasaje, El Oro, Ecuador	El Oro	-3.3333	-79.8167		1988	GBIF	614832451	NA	Database
359	Amphibia	Anura	Dendrobatidae	Epipedobates	Epipedobates anthonyi	Pacific coastal Ecuador and Peru	Tumbes-Piura Dry Forests	Peru	Canchaque	Piura	-5.4	-79.6		1991	GBIF	686925011	NA	Database
360	Amphibia	Anura	Dendrobatidae	Epipedobates	Epipedobates anthonyi	Pacific coastal Ecuador and Peru	Tumbes-Piura Dry Forests	Ecuador	Pasaje, 7 km W of	El Oro	-3.3125	-79.8619			GBIF	1322828482	NA	Database
361	Amphibia	Anura	Dendrobatidae	Epipedobates	Epipedobates anthonyi	Pacific coastal Ecuador and Peru	Ecuadorian Dry Forests	Ecuador	Naranjal, Guayas, Ecuador	Guayas	-2.6667	-79.6167			GBIF	614832325	NA	Database
362	Amphibia	Anura	Dendrobatidae	Hyloxalus	Hyloxalus elachyhistus	Pacific coastal Ecuador and Peru	Tumbes-Piura Dry Forests	Peru	near Huancabamba, Palambla	Piura	-5.3833	-79.6167		1916	GBIF	476554496	NA	Database
363	Amphibia	Anura	Dendrobatidae	Hyloxalus	Hyloxalus elachyhistus	Pacific coastal Ecuador and Peru	Tumbes-Piura Dry Forests	Peru	Canchaque	Piura	-5.4	-79.6		1970	GBIF	686845704	NA	Database
364	Amphibia	Anura	Dendrobatidae	Hyloxalus	Hyloxalus elachyhistus	Pacific coastal Ecuador and Peru	Tumbes-Piura Dry Forests	Peru	Balsas-Loja,Km.8, Loja, Ecuador	Piura	-4.36667	-80.235		1987	GBIF	614813392	NA	Database
365	Amphibia	Anura	Dendrobatidae	Hyloxalus	Hyloxalus elachyhistus	Pacific coastal Ecuador and Peru	Tumbes-Piura Dry Forests	Peru	Canchaque	Piura	-5.4	-79.6		1991	GBIF	686925000	NA	Database
366	Amphibia	Anura	Dendrobatidae	Hyloxalus	Hyloxalus elachyhistus	Pacific coastal Ecuador and Peru	Ecuadorian Dry Forests	Ecuador	Once de Agosto, Guayas, Ecuador	Guayas	-2.71056	-79.7475			GBIF	614813506	NA	Database
367	Amphibia	Anura	Dendrobatidae	Hyloxalus	Hyloxalus infraguttatus	Pacific coastal Ecuador and Peru	Tumbes-Piura Dry Forests	Ecuador	18.5 km W Pinas	El Oro	-3.65556	-79.8267		1971	GBIF	686849591	NA	Database
368	Amphibia	Anura	Dendrobatidae	Hyloxalus	Hyloxalus infraguttatus	Pacific coastal Ecuador and Peru	Tumbes-Piura Dry Forests	Ecuador	18 km W Pinas	El Oro	-3.65472	-79.8111		1975	GBIF	686872846	NA	Database
369	Amphibia	Anura	Dendrobatidae	Hyloxalus	Hyloxalus infraguttatus	Pacific coastal Ecuador and Peru	Ecuadorian Dry Forests	Ecuador	Manabi, 25 km N Manglaralto on rd to Puerto Lopez	Guayas	-1.67561	-80.8109	60	1976	GBIF	476623673	NA	Database
370	Amphibia	Anura	Dendrobatidae	Hyloxalus	Hyloxalus infraguttatus	Pacific coastal Ecuador and Peru	Ecuadorian Dry Forests	Ecuador	Manabi, 25 km N Manglaralto on rd to Puerto Lopez	Guayas	-1.67561	-80.8109	60	1976	GBIF	476623672	NA	Database
371	Amphibia	Anura	Dendrobatidae	Hyloxalus	Hyloxalus infraguttatus	Pacific coastal Ecuador and Peru	Tumbes-Piura Dry Forests	Ecuador	Pinas, 16.4 km W of	El Oro	-3.65278	-79.8083	585	1979	GBIF	1318873635	NA	Database
372	Amphibia	Anura	Dendrobatidae	Hyloxalus	Hyloxalus infraguttatus	Pacific coastal Ecuador and Peru	Tumbes-Piura Dry Forests	Peru	Santa Balsas - Loja, Km. 8, Loja, Ecuador	Piura	-4.36667	-80.235		1987	GBIF	614813020	NA	Database
373	Amphibia	Anura	Dendrobatidae	Hyloxalus	Hyloxalus infraguttatus	Pacific coastal Ecuador and Peru	Ecuadorian Dry Forests	Ecuador	Naranjal, Guayas, Ecuador	Guayas	-2.6667	-79.6167			GBIF	614813403	NA	Database
374	Amphibia	Anura	Hylidae	Boana	Boana pellucens	Pacific coastal Ecuador and Peru	Ecuadorian Dry Forests	Ecuador	Manabi: 25 km N Malglaralto on rd to Puerto Lopez	Guayas	-1.67561	-80.8109	60	1976	GBIF	476623715	NA	Database
375	Amphibia	Anura	Hylidae	Boana	Boana pellucens	Pacific coastal Ecuador and Peru	Ecuadorian Dry Forests	Ecuador	50 km NSW El Carmen	Manabi	-1.31667	-80.0167	400	1976	GBIF	476487111	NA	Database
376	Amphibia	Anura	Hylidae	Boana	Boana pellucens	Pacific coastal Ecuador and Peru	Ecuadorian Dry Forests	Ecuador	Naranjal, Guayas, Ecuador	Guayas	-2.6667	-79.6167		1988	GBIF	614849685	NA	Database
377	Amphibia	Anura	Hylidae	Boana	Boana rosenbergi	Pacific coastal Ecuador and Peru	Ecuadorian Dry Forests	Ecuador	Manabi, 25 km N Manglaralto on rd to Puerto Lopez	Guayas	-1.67561	-80.8109	60	1976	GBIF	476624116	NA	Database
378	Amphibia	Anura	Hylidae	Boana	Boana rosenbergi	Pacific coastal Ecuador and Peru	Ecuadorian Dry Forests	Ecuador	50 km NSW El Carmen	Manabi	-1.31667	-80.0167	400	1976	GBIF	476486983	NA	Database
379	Amphibia	Anura	Hylidae	Scinax	Scinax quinquefasciatus	Pacific coastal Ecuador and Peru	Ecuadorian Dry Forests	Ecuador	Bucay	Guayas	-2.68333	-79.6667		1960	GBIF	1320274470	NA	Database
380	Amphibia	Anura	Hylidae	Scinax	Scinax quinquefasciatus	Pacific coastal Ecuador and Peru	Ecuadorian Dry Forests	Ecuador	Playas, 60 mi SW Guayaquil	Guayas	-2.55069	-80.2814		1964	GBIF	1145649178	NA	Database
381	Amphibia	Anura	Hylidae	Scinax	Scinax quinquefasciatus	Pacific coastal Ecuador and Peru	Ecuadorian Dry Forests	Ecuador	10 mi E Guayaquil on road to Quito	Guayas	-2.167	-79.7553		1964	GBIF	1145639989	NA	Database
382	Amphibia	Anura	Hylidae	Scinax	Scinax quinquefasciatus	Pacific coastal Ecuador and Peru	Ecuadorian Dry Forests	Ecuador	11.7 km S Milagro	Guayas	-2.21694	-79.6322		1990	GBIF	686923720	NA	Database
383	Amphibia	Anura	Hylidae	Smilisca	Smilisca phaeota	Pacific coastal Ecuador and Peru	Ecuadorian Dry Forests	Ecuador	vic of Guayaquil	Guayas	-2.16667	-79.9		1958	GBIF	543676865	NA	Database
384	Amphibia	Anura	Hylidae	Smilisca	Smilisca phaeota	Pacific coastal Ecuador and Peru	Ecuadorian Dry Forests	Ecuador	Naranjal, Guayas, Ecuador	Guayas	-2.6667	-79.6167			GBIF	614873545	NA	Database
385	Amphibia	Anura	Hylidae	Trachycephalus	Trachycephalus jordani	Pacific coastal Ecuador and Peru	Ecuadorian Dry Forests	Ecuador	Milagro	Guayas	-2.11667	-79.6		1938	GBIF	543706411	NA	Database
386	Amphibia	Anura	Hylidae	Trachycephalus	Trachycephalus jordani	Pacific coastal Ecuador and Peru	Ecuadorian Dry Forests	Ecuador	Occidente, Guayaquil	Guayas	-2.16667	-79.9		1959	GBIF	657409896	NA	Database
387	Amphibia	Anura	Hylidae	Trachycephalus	Trachycephalus jordani	Pacific coastal Ecuador and Peru	Ecuadorian Dry Forests	Ecuador	Duran (= Eloy Alfaro), 40 km E of	Guayas	-2.2667	-79.5167		1967	GBIF	1322659196	NA	Database
388	Amphibia	Anura	Hylidae	Trachycephalus	Trachycephalus jordani	Pacific coastal Ecuador and Peru	Ecuadorian Dry Forests	Ecuador	40 km E Duran	Guayas	-2.26667	-79.5167		1967	GBIF	686818680	NA	Database
389	Amphibia	Anura	Hylidae	Trachycephalus	Trachycephalus jordani	Pacific coastal Ecuador and Peru	Ecuadorian Dry Forests	Ecuador	Daule, 7 km S of	Guayas	-1.93861	-80.0114		1967	GBIF	1321722306	NA	Database
390	Amphibia	Anura	Hylidae	Trachycephalus	Trachycephalus jordani	Pacific coastal Ecuador and Peru	Tumbes-Piura Dry Forests	Ecuador	Ecuador:Provincia El Oro, Bosque Protector Puyango	El Oro	-3.88	-80.07			GBIF	2306784152	NA	Database
391	Amphibia	Anura	Hylidae	Trachycephalus	Trachycephalus jordani	Pacific coastal Ecuador and Peru	Ecuadorian Dry Forests	Ecuador	Guayaquil	Guayas	-2.16667	-79.9			GBIF	1321503568	NA	Database
392	Amphibia	Anura	Hylidae	Trachycephalus	Trachycephalus jordani	Pacific coastal Ecuador and Peru	Ecuadorian Dry Forests	Ecuador	Los Frailes. Parco Nacional Machalilla., Manab├â┬¡, Ecuador	Manabi	-1.48333	-80.7833			GBIF	614873824	NA	Database
393	Amphibia	Anura	Hylidae	Trachycephalus	Trachycephalus quadrangulum	Pacific coastal Ecuador and Peru	Ecuadorian Dry Forests	Ecuador	11.7 km S Milagro	Guayas	-2.21694	-79.6322		1990	GBIF	686923025	NA	Database
394	Amphibia	Anura	Hylidae	Trachycephalus	Trachycephalus quadrangulum	Pacific coastal Ecuador and Peru	Ecuadorian Dry Forests	Ecuador	50 km NSW El Carmen	Manabi	-1.31667	-80.0167	400	1976	GBIF	476487010	NA	Database
395	Amphibia	Anura	Hylidae	Trachycephalus	Trachycephalus quadrangulum	Pacific coastal Ecuador and Peru	Ecuadorian Dry Forests	Ecuador	Naranjal, Aromo, Guayas, Ecuador	Guayas	-2.71694	-79.6761			GBIF	614811128	NA	Database
396	Amphibia	Anura	Hylidae	Trachycephalus	Trachycephalus quadrangulum	Pacific coastal Ecuador and Peru	Tumbes-Piura Dry Forests	Ecuador	Buenavista, 7 km SE of	El Oro	-3.41306	-79.8183	30	1954	GBIF	1319943041	NA	Database
397	Amphibia	Anura	Hylidae	Trachycephalus	Trachycephalus quadrangulum	Pacific coastal Ecuador and Peru	Ecuadorian Dry Forests	Ecuador	Duran (= Eloy Alfaro), 40 km E of	Guayas	-2.2667	-79.5167		1967	GBIF	1320431558	NA	Database
398	Amphibia	Anura	Hylidae	Trachycephalus	Trachycephalus quadrangulum	Pacific coastal Ecuador and Peru	Ecuadorian Dry Forests	Ecuador	Occidente, Guayaquil	Guayas	-2.16667	-79.9			GBIF	657409887	NA	Database
399	Amphibia	Anura	Leptodactylidae	Engystomops	Engystomops pustulatus	Pacific coastal Ecuador and Peru	Ecuadorian Dry Forests	Ecuador	Ecuador: Guayaquil	Guayas	-2.16667	-79.9		1913	GBIF	476549809	NA	Database
400	Amphibia	Anura	Leptodactylidae	Engystomops	Engystomops pustulatus	Pacific coastal Ecuador and Peru	Ecuadorian Dry Forests	Ecuador	10 mi E Guayaquil on road to Quito	Guayas	-2.167	-79.7553		1964	GBIF	1145640010	NA	Database
401	Amphibia	Anura	Leptodactylidae	Engystomops	Engystomops pustulatus	Pacific coastal Ecuador and Peru	Ecuadorian Dry Forests	Ecuador	Guayaquil	Guayas	-2.16667	-79.9		1967	GBIF	686861169	NA	Database
402	Amphibia	Anura	Leptodactylidae	Engystomops	Engystomops pustulatus	Pacific coastal Ecuador and Peru	Tumbes-Piura Dry Forests	Peru	ca. 25 km E Olmos	Piura	-5.95	-79.7242	914	1972	GBIF	1145422478	NA	Database
403	Amphibia	Anura	Leptodactylidae	Engystomops	Engystomops pustulatus	Pacific coastal Ecuador and Peru	Tumbes-Piura Dry Forests	Peru	Las Pampas, 12 km N Olmos	Lambayeque	-5.88056	-79.7847		1983	GBIF	686911947	NA	Database
404	Amphibia	Anura	Leptodactylidae	Engystomops	Engystomops pustulatus	Pacific coastal Ecuador and Peru	Ecuadorian Dry Forests	Ecuador	Progresso, in a roadside ditch.	Guayas	-2.06667	-80.0833		1983	GBIF	1147059880	NA	Database
405	Amphibia	Anura	Leptodactylidae	Engystomops	Engystomops pustulatus	Pacific coastal Ecuador and Peru	Ecuadorian Dry Forests	Ecuador	11.7 km S Milagro	Guayas	-2.21694	-79.6322		1990	GBIF	686923488	NA	Database
406	Amphibia	Anura	Leptodactylidae	Engystomops	Engystomops randi	Pacific coastal Ecuador and Peru	Ecuadorian Dry Forests	Ecuador	Guayaquil, region of	Guayas	-2.16667	-79.9		1955	GBIF	1320087148	NA	Database
407	Amphibia	Anura	Leptodactylidae	Leptodactylus	Leptodactylus labrosus	Pacific coastal Ecuador and Peru	Tumbes-Piura Dry Forests	Ecuador	Buenavista, 7 km SE of	El Oro	-3.41306	-79.8183	30	1954	GBIF	1319750023	NA	Database
408	Amphibia	Anura	Leptodactylidae	Leptodactylus	Leptodactylus labrosus	Pacific coastal Ecuador and Peru	Ecuadorian Dry Forests	Ecuador	Guayaquil, NW of, Cuatro Hermanitos Experimental Station	Guayas	-2.03056	-79.9478		1954	GBIF	1320450686	NA	Database
409	Amphibia	Anura	Leptodactylidae	Leptodactylus	Leptodactylus labrosus	Pacific coastal Ecuador and Peru	Ecuadorian Dry Forests	Ecuador	Guayaquil, region of	Guayas	-2.16667	-79.9		1955	GBIF	1319960885	NA	Database
410	Amphibia	Anura	Leptodactylidae	Leptodactylus	Leptodactylus labrosus	Pacific coastal Ecuador and Peru	Tumbes-Piura Dry Forests	Ecuador	Machala, 7 km SSE of	El Oro	-3.29111	-79.9036	20	1959	GBIF	1322482556	NA	Database
411	Amphibia	Anura	Leptodactylidae	Leptodactylus	Leptodactylus labrosus	Pacific coastal Ecuador and Peru	Tumbes-Piura Dry Forests	Ecuador	Machala, Hacienda Huespedes	El Oro	-3.2667	-79.9667	15	1959	GBIF	1321712156	NA	Database
412	Amphibia	Anura	Leptodactylidae	Leptodactylus	Leptodactylus labrosus	Pacific coastal Ecuador and Peru	Ecuadorian Dry Forests	Ecuador	Guayaquil	Guayas	-2.16667	-79.9		1967	GBIF	686861158	NA	Database
413	Amphibia	Anura	Leptodactylidae	Leptodactylus	Leptodactylus labrosus	Pacific coastal Ecuador and Peru	Ecuadorian Dry Forests	Ecuador	GUAYAQUIL, 15 KM. W OF	Guayas	-1.9425	-79.8828		1967	GBIF	1318943525	NA	Database
414	Amphibia	Anura	Leptodactylidae	Leptodactylus	Leptodactylus labrosus	Pacific coastal Ecuador and Peru	Ecuadorian Dry Forests	Ecuador	Guayaquil, 15 km W of	Guayas	-1.9425	-79.8828		1967	GBIF	1318182728	NA	Database
415	Amphibia	Anura	Leptodactylidae	Leptodactylus	Leptodactylus labrosus	Pacific coastal Ecuador and Peru	Ecuadorian Dry Forests	Ecuador	15 km NNW Guayaquil	Guayas	-1.9425	-79.8828		1968	GBIF	686827056	NA	Database
416	Amphibia	Anura	Leptodactylidae	Leptodactylus	Leptodactylus labrosus	Pacific coastal Ecuador and Peru	Tumbes-Piura Dry Forests	Ecuador	3.0 mi. E San Jose.	Guayas	-2.90539	-79.7578		1970	GBIF	1324055871	NA	Database
417	Amphibia	Anura	Leptodactylidae	Leptodactylus	Leptodactylus labrosus	Pacific coastal Ecuador and Peru	Tumbes-Piura Dry Forests	Ecuador	Santa Rosa	El Oro	-3.45269	-79.962		1975	GBIF	543485509	NA	Database
418	Amphibia	Anura	Leptodactylidae	Leptodactylus	Leptodactylus labrosus	Pacific coastal Ecuador and Peru	Tumbes-Piura Dry Forests	Peru	Las Pampas, 12 km N Olmos	Lambayeque	-5.88056	-79.7847		1983	GBIF	686911924	NA	Database
419	Amphibia	Anura	Leptodactylidae	Leptodactylus	Leptodactylus labrosus	Pacific coastal Ecuador and Peru	Ecuadorian Dry Forests	Ecuador	11.7 km S Milagro	Guayas	-2.21694	-79.6322		1990	GBIF	686923448	NA	Database
420	Amphibia	Anura	Leptodactylidae	Leptodactylus	Leptodactylus labrosus	Pacific coastal Ecuador and Peru	Ecuadorian Dry Forests	Ecuador	Guayaquil	Guayas	-2.16667	-79.9			GBIF	1317563387	NA	Database
421	Amphibia	Anura	Leptodactylidae	Leptodactylus	Leptodactylus labrosus	Pacific coastal Ecuador and Peru	Ecuadorian Dry Forests	Ecuador	500 m before Guayaquil Airport	Guayas	-2.15667	-79.8839			GBIF	543490215	NA	Database
422	Amphibia	Anura	Leptodactylidae	Leptodactylus	Leptodactylus melanonotus	Pacific coastal Ecuador and Peru	Ecuadorian Dry Forests	Ecuador	under bridge at km 33, Guayaquil-Playas Rd.	Guayas	-2.167	-79.9		1967	GBIF	1145645882	NA	Database
423	Amphibia	Anura	Leptodactylidae	Leptodactylus	Leptodactylus melanonotus	Pacific coastal Ecuador and Peru	Ecuadorian Dry Forests	Ecuador	Naranjal, Cooperativa VI de Julio, Guayas, Ecuador	Guayas	-2.74167	-79.7014			GBIF	614858011	NA	Database
424	Amphibia	Anura	Leptodactylidae	Leptodactylus	Leptodactylus melanonotus	Pacific coastal Ecuador and Peru	Ecuadorian Dry Forests	Ecuador	Once de Agosto, Guayas, Ecuador	Guayas	-2.71056	-79.7475			GBIF	614858003	NA	Database
425	Amphibia	Anura	Leptodactylidae	Leptodactylus	Leptodactylus melanonotus	Pacific coastal Ecuador and Peru	Ecuadorian Dry Forests	Ecuador	Naranjal, Guayas, Ecuador	Guayas	-2.6667	-79.6167			GBIF	614857952	NA	Database
426	Amphibia	Anura	Leptodactylidae	Leptodactylus	Leptodactylus melanonotus	Pacific coastal Ecuador and Peru	Ecuadorian Dry Forests	Ecuador	Naranjal, Estero Bucay, Guayas, Ecuador	Guayas	-2.65	-79.6667			GBIF	614857977	NA	Database
427	Amphibia	Anura	Bufonidae	Rhinella	Rhinella horribilis	Pacific coastal Ecuador and Peru	Ecuadorian Dry Forests	Ecuador		Guayas	-2.18941	-79.8891		2010	iNaturalist	3079861412	NA	Database
428	Amphibia	Anura	Bufonidae	Rhinella	Rhinella horribilis	Pacific coastal Ecuador and Peru	Ecuadorian Dry Forests	Ecuador		Manabi	-0.64164	-80.4108		2010	iNaturalist	2451584961	NA	Database
429	Amphibia	Anura	Bufonidae	Rhinella	Rhinella horribilis	Pacific coastal Ecuador and Peru	Ecuadorian Dry Forests	Ecuador		Guayas	-2.19942	-79.884		2015	iNaturalist	2988472557	NA	Database
430	Amphibia	Anura	Bufonidae	Rhinella	Rhinella horribilis	Pacific coastal Ecuador and Peru	Tumbes-Piura Dry Forests	Ecuador		El Oro	-3.34658	-80.257		2015	iNaturalist	2851051127	NA	Database
431	Amphibia	Anura	Bufonidae	Rhinella	Rhinella horribilis	Pacific coastal Ecuador and Peru	Ecuadorian Dry Forests	Ecuador		Guayas	-2.17995	-80.0171		2015	iNaturalist	1135349198	NA	Database
432	Amphibia	Anura	Bufonidae	Rhinella	Rhinella horribilis	Pacific coastal Ecuador and Peru	Ecuadorian Dry Forests	Ecuador		Guayas	-1.94118	-80.207		2015	iNaturalist	1135348978	NA	Database
433	Amphibia	Anura	Bufonidae	Rhinella	Rhinella horribilis	Pacific coastal Ecuador and Peru	Tumbes-Piura Dry Forests	Ecuador		El Oro	-3.41583	-79.9944		2017	iNaturalist	2596102713	NA	Database
434	Amphibia	Anura	Bufonidae	Rhinella	Rhinella horribilis	Pacific coastal Ecuador and Peru	Ecuadorian Dry Forests	Ecuador		Manabi	-0.623344	-80.4251		2017	iNaturalist	2447953104	NA	Database
435	Amphibia	Anura	Bufonidae	Rhinella	Rhinella horribilis	Pacific coastal Ecuador and Peru	Ecuadorian Dry Forests	Ecuador		Manabi	-0.623344	-80.4251		2017	iNaturalist	2265796211	NA	Database
436	Amphibia	Anura	Bufonidae	Rhinella	Rhinella horribilis	Pacific coastal Ecuador and Peru	Ecuadorian Dry Forests	Ecuador		Guayas	-2.15761	-79.9011		2018	iNaturalist	3044598838	NA	Database
437	Amphibia	Anura	Bufonidae	Rhinella	Rhinella horribilis	Pacific coastal Ecuador and Peru	Ecuadorian Dry Forests	Ecuador		Guayas	-1.95941	-79.7288		2018	iNaturalist	1950015374	NA	Database
438	Amphibia	Anura	Bufonidae	Rhinella	Rhinella horribilis	Pacific coastal Ecuador and Peru	Ecuadorian Dry Forests	Ecuador		Manabi	-1.23468	-80.5903		2019	iNaturalist	3031674763	NA	Database
439	Amphibia	Anura	Bufonidae	Rhinella	Rhinella horribilis	Pacific coastal Ecuador and Peru	Ecuadorian Dry Forests	Ecuador		Manabi	-1.23451	-80.5903		2019	iNaturalist	3031621707	NA	Database
440	Amphibia	Anura	Bufonidae	Rhinella	Rhinella horribilis	Pacific coastal Ecuador and Peru	Ecuadorian Dry Forests	Ecuador		Guayas	-2.14553	-79.5762		2019	iNaturalist	3014003387	NA	Database
441	Amphibia	Anura	Bufonidae	Rhinella	Rhinella horribilis	Pacific coastal Ecuador and Peru	Ecuadorian Dry Forests	Ecuador		Guayas	-2.08287	-80.0153		2019	iNaturalist	2898479992	NA	Database
442	Amphibia	Anura	Bufonidae	Rhinella	Rhinella horribilis	Pacific coastal Ecuador and Peru	Ecuadorian Dry Forests	Ecuador		Santa Elena	-1.84387	-80.7479		2019	iNaturalist	2814268011	NA	Database
443	Amphibia	Anura	Bufonidae	Rhinella	Rhinella horribilis	Pacific coastal Ecuador and Peru	Ecuadorian Dry Forests	Ecuador		Santa Elena	-1.8442	-80.7479		2019	iNaturalist	2814262489	NA	Database
444	Amphibia	Anura	Bufonidae	Rhinella	Rhinella horribilis	Pacific coastal Ecuador and Peru	Ecuadorian Dry Forests	Ecuador		Manabi	-0.810881	-80.2261		2019	iNaturalist	2813917733	NA	Database
445	Amphibia	Anura	Bufonidae	Rhinella	Rhinella horribilis	Pacific coastal Ecuador and Peru	Ecuadorian Dry Forests	Ecuador		Manabi	-1.24725	-80.5874		2019	iNaturalist	2802937835	NA	Database
446	Amphibia	Anura	Bufonidae	Rhinella	Rhinella horribilis	Pacific coastal Ecuador and Peru	Ecuadorian Dry Forests	Ecuador		Manabi	-0.878874	-80.142		2019	iNaturalist	2802622265	NA	Database
447	Amphibia	Anura	Bufonidae	Rhinella	Rhinella horribilis	Pacific coastal Ecuador and Peru	Ecuadorian Dry Forests	Ecuador		Manabi	-1.08962	-80.5798		2019	iNaturalist	2802607847	NA	Database
448	Amphibia	Anura	Bufonidae	Rhinella	Rhinella horribilis	Pacific coastal Ecuador and Peru	Ecuadorian Dry Forests	Ecuador		Guayas	-2.15216	-79.9559		2019	iNaturalist	2596089960	NA	Database
449	Amphibia	Anura	Bufonidae	Rhinella	Rhinella horribilis	Pacific coastal Ecuador and Peru	Tumbes-Piura Dry Forests	Ecuador		El Oro	-3.55944	-79.946		2019	iNaturalist	2580238129	NA	Database
450	Amphibia	Anura	Bufonidae	Rhinella	Rhinella horribilis	Pacific coastal Ecuador and Peru	Ecuadorian Dry Forests	Ecuador		Manabi	-1.67777	-80.8113		2019	iNaturalist	2580129015	NA	Database
451	Amphibia	Anura	Bufonidae	Rhinella	Rhinella horribilis	Pacific coastal Ecuador and Peru	Ecuadorian Dry Forests	Ecuador		Manabi	-1.67878	-80.7956		2019	iNaturalist	2580126019	NA	Database
452	Amphibia	Anura	Bufonidae	Rhinella	Rhinella horribilis	Pacific coastal Ecuador and Peru	Ecuadorian Dry Forests	Ecuador		Manabi	-1.67731	-80.8113		2019	iNaturalist	2580087026	NA	Database
453	Amphibia	Anura	Bufonidae	Rhinella	Rhinella horribilis	Pacific coastal Ecuador and Peru	Ecuadorian Dry Forests	Ecuador		Guayas	-2.18276	-80.0167		2019	iNaturalist	2540770717	NA	Database
454	Amphibia	Anura	Bufonidae	Rhinella	Rhinella horribilis	Pacific coastal Ecuador and Peru	Ecuadorian Dry Forests	Ecuador		Guayas	-2.27645	-79.9079		2019	iNaturalist	2518150831	NA	Database
455	Amphibia	Anura	Bufonidae	Rhinella	Rhinella horribilis	Pacific coastal Ecuador and Peru	Ecuadorian Dry Forests	Ecuador		Guayas	-2.1625	-79.8319		2019	iNaturalist	2517997142	NA	Database
456	Amphibia	Anura	Bufonidae	Rhinella	Rhinella horribilis	Pacific coastal Ecuador and Peru	Ecuadorian Dry Forests	Ecuador		Guayas	-2.14001	-79.9896		2019	iNaturalist	2517991036	NA	Database
457	Amphibia	Anura	Bufonidae	Rhinella	Rhinella horribilis	Pacific coastal Ecuador and Peru	Ecuadorian Dry Forests	Ecuador		Guayas	-2.18252	-80.0175		2019	iNaturalist	2517987394	NA	Database
458	Amphibia	Anura	Bufonidae	Rhinella	Rhinella horribilis	Pacific coastal Ecuador and Peru	Ecuadorian Dry Forests	Ecuador		Guayas	-2.18283	-80.017		2019	iNaturalist	2465244352	NA	Database
459	Amphibia	Anura	Bufonidae	Rhinella	Rhinella horribilis	Pacific coastal Ecuador and Peru	Ecuadorian Dry Forests	Ecuador		Guayas	-2.18175	-80.0171		2019	iNaturalist	2465173559	NA	Database
460	Amphibia	Anura	Bufonidae	Rhinella	Rhinella horribilis	Pacific coastal Ecuador and Peru	Ecuadorian Dry Forests	Ecuador		Guayas	-2.18194	-80.0169		2019	iNaturalist	2465151322	NA	Database
461	Amphibia	Anura	Bufonidae	Rhinella	Rhinella horribilis	Pacific coastal Ecuador and Peru	Ecuadorian Dry Forests	Ecuador		Guayas	-2.17769	-79.9863		2019	iNaturalist	2465121213	NA	Database
462	Amphibia	Anura	Bufonidae	Rhinella	Rhinella horribilis	Pacific coastal Ecuador and Peru	Ecuadorian Dry Forests	Ecuador		Manabi	-0.606796	-80.4328		2019	iNaturalist	2451597656	NA	Database
463	Amphibia	Anura	Bufonidae	Rhinella	Rhinella horribilis	Pacific coastal Ecuador and Peru	Ecuadorian Dry Forests	Ecuador		Guayas	-2.1829	-79.9692		2019	iNaturalist	2429408880	NA	Database
464	Amphibia	Anura	Bufonidae	Rhinella	Rhinella horribilis	Pacific coastal Ecuador and Peru	Ecuadorian Dry Forests	Ecuador		Manabi	-1.53261	-80.7416		2019	iNaturalist	2423094808	NA	Database
465	Amphibia	Anura	Bufonidae	Rhinella	Rhinella horribilis	Pacific coastal Ecuador and Peru	Ecuadorian Dry Forests	Ecuador		Manabi	-1.53111	-80.7408		2019	iNaturalist	2423093914	NA	Database
466	Amphibia	Anura	Bufonidae	Rhinella	Rhinella horribilis	Pacific coastal Ecuador and Peru	Ecuadorian Dry Forests	Ecuador		Guayas	-2.1679	-79.9204		2019	iNaturalist	2422889338	NA	Database
467	Amphibia	Anura	Bufonidae	Rhinella	Rhinella horribilis	Pacific coastal Ecuador and Peru	Ecuadorian Dry Forests	Ecuador		Manabi	-1.53126	-80.7405		2019	iNaturalist	2251829981	NA	Database
468	Amphibia	Anura	Bufonidae	Rhinella	Rhinella horribilis	Pacific coastal Ecuador and Peru	Ecuadorian Dry Forests	Ecuador		Manabi	-1.53162	-80.7407		2019	iNaturalist	2251828879	NA	Database
469	Amphibia	Anura	Bufonidae	Rhinella	Rhinella horribilis	Pacific coastal Ecuador and Peru	Ecuadorian Dry Forests	Ecuador		Manabi	-1.5366	-80.7368		2019	iNaturalist	2242952759	NA	Database
470	Amphibia	Anura	Bufonidae	Rhinella	Rhinella horribilis	Pacific coastal Ecuador and Peru	Ecuadorian Dry Forests	Ecuador		Manabi	-1.53306	-80.7397		2019	iNaturalist	2242952548	NA	Database
471	Amphibia	Anura	Bufonidae	Rhinella	Rhinella horribilis	Pacific coastal Ecuador and Peru	Ecuadorian Dry Forests	Ecuador		Guayas	-2.13092	-79.8664		2019	iNaturalist	2238783167	NA	Database
472	Amphibia	Anura	Bufonidae	Rhinella	Rhinella horribilis	Pacific coastal Ecuador and Peru	Ecuadorian Dry Forests	Ecuador		Manabi	-1.53167	-80.7406		2019	iNaturalist	2234739574	NA	Database
473	Amphibia	Anura	Bufonidae	Rhinella	Rhinella horribilis	Pacific coastal Ecuador and Peru	Ecuadorian Dry Forests	Ecuador		Manabi	-1.53234	-80.7417		2019	iNaturalist	2234738693	NA	Database
474	Amphibia	Anura	Bufonidae	Rhinella	Rhinella horribilis	Pacific coastal Ecuador and Peru	Ecuadorian Dry Forests	Ecuador		Manabi	-1.53237	-80.7417		2019	iNaturalist	2234738675	NA	Database
475	Amphibia	Anura	Bufonidae	Rhinella	Rhinella horribilis	Pacific coastal Ecuador and Peru	Ecuadorian Dry Forests	Ecuador		Manabi	-1.53232	-80.7417		2019	iNaturalist	2234738616	NA	Database
476	Amphibia	Anura	Bufonidae	Rhinella	Rhinella horribilis	Pacific coastal Ecuador and Peru	Ecuadorian Dry Forests	Ecuador		Manabi	-1.53173	-80.7406		2019	iNaturalist	2234736609	NA	Database
477	Amphibia	Anura	Bufonidae	Rhinella	Rhinella horribilis	Pacific coastal Ecuador and Peru	Ecuadorian Dry Forests	Ecuador		Manabi	-1.53167	-80.7408		2019	iNaturalist	2013693011	NA	Database
478	Amphibia	Anura	Bufonidae	Rhinella	Rhinella horribilis	Pacific coastal Ecuador and Peru	Ecuadorian Dry Forests	Ecuador		Guayas	-2.15139	-79.9564		2019	iNaturalist	1990546036	NA	Database
479	Amphibia	Anura	Bufonidae	Rhinella	Rhinella horribilis	Pacific coastal Ecuador and Peru	Ecuadorian Dry Forests	Ecuador		Guayas	-2.0572	-79.8752		2020	iNaturalist	3079772024	NA	Database
480	Amphibia	Anura	Bufonidae	Rhinella	Rhinella horribilis	Pacific coastal Ecuador and Peru	Ecuadorian Dry Forests	Ecuador		Guayas	-2.61059	-80.3015		2020	iNaturalist	3058721260	NA	Database
481	Amphibia	Anura	Bufonidae	Rhinella	Rhinella horribilis	Pacific coastal Ecuador and Peru	Ecuadorian Dry Forests	Ecuador		Guayas	-2.18122	-79.8226		2020	iNaturalist	2999137553	NA	Database
482	Amphibia	Anura	Bufonidae	Rhinella	Rhinella horribilis	Pacific coastal Ecuador and Peru	Ecuadorian Dry Forests	Ecuador		Guayas	-2.2488	-79.6549		2020	iNaturalist	2999056546	NA	Database
483	Amphibia	Anura	Bufonidae	Rhinella	Rhinella horribilis	Pacific coastal Ecuador and Peru	Ecuadorian Dry Forests	Ecuador		Manabi	-1.08285	-80.6933		2020	iNaturalist	2988548461	NA	Database
484	Amphibia	Anura	Bufonidae	Rhinella	Rhinella horribilis	Pacific coastal Ecuador and Peru	Ecuadorian Dry Forests	Ecuador		Guayas	-2.71144	-80.2442		2020	iNaturalist	2988484823	NA	Database
485	Amphibia	Anura	Bufonidae	Rhinella	Rhinella horribilis	Pacific coastal Ecuador and Peru	Ecuadorian Dry Forests	Ecuador		Guayas	-2.24914	-79.6538		2020	iNaturalist	2988469783	NA	Database
486	Amphibia	Anura	Bufonidae	Rhinella	Rhinella horribilis	Pacific coastal Ecuador and Peru	Ecuadorian Dry Forests	Ecuador		Guayas	-2.24891	-79.6543		2020	iNaturalist	2988294071	NA	Database
487	Amphibia	Anura	Bufonidae	Rhinella	Rhinella horribilis	Pacific coastal Ecuador and Peru	Ecuadorian Dry Forests	Ecuador		Guayas	-2.18314	-79.8253		2020	iNaturalist	2984460719	NA	Database
488	Amphibia	Anura	Bufonidae	Rhinella	Rhinella horribilis	Pacific coastal Ecuador and Peru	Ecuadorian Dry Forests	Ecuador		Guayas	-2.24685	-79.6423		2020	iNaturalist	2984358930	NA	Database
489	Amphibia	Anura	Bufonidae	Rhinella	Rhinella horribilis	Pacific coastal Ecuador and Peru	Ecuadorian Dry Forests	Ecuador		Guayas	-2.24877	-79.655		2020	iNaturalist	2980969347	NA	Database
490	Amphibia	Anura	Bufonidae	Rhinella	Rhinella horribilis	Pacific coastal Ecuador and Peru	Ecuadorian Dry Forests	Ecuador		Guayas	-2.17707	-79.9674		2020	iNaturalist	2873867440	NA	Database
491	Amphibia	Anura	Bufonidae	Rhinella	Rhinella horribilis	Pacific coastal Ecuador and Peru	Ecuadorian Dry Forests	Ecuador		Manabi	-0.608175	-80.4339		2020	iNaturalist	2868310301	NA	Database
492	Amphibia	Anura	Bufonidae	Rhinella	Rhinella horribilis	Pacific coastal Ecuador and Peru	Ecuadorian Dry Forests	Ecuador		Guayas	-2.18262	-80.0167		2020	iNaturalist	2868231587	NA	Database
493	Amphibia	Anura	Bufonidae	Rhinella	Rhinella horribilis	Pacific coastal Ecuador and Peru	Ecuadorian Dry Forests	Ecuador		Guayas	-2.08903	-79.865		2020	iNaturalist	2860177357	NA	Database
494	Amphibia	Anura	Bufonidae	Rhinella	Rhinella horribilis	Pacific coastal Ecuador and Peru	Ecuadorian Dry Forests	Ecuador		Santa Elena	-1.82472	-80.6841		2020	iNaturalist	2818760254	NA	Database
495	Amphibia	Anura	Bufonidae	Rhinella	Rhinella horribilis	Pacific coastal Ecuador and Peru	Tumbes-Piura Dry Forests	Ecuador		El Oro	-3.26866	-79.932		2020	iNaturalist	2814413379	NA	Database
496	Amphibia	Anura	Bufonidae	Rhinella	Rhinella horribilis	Pacific coastal Ecuador and Peru	Tumbes-Piura Dry Forests	Ecuador		El Oro	-3.26895	-79.9321		2020	iNaturalist	2814373385	NA	Database
497	Amphibia	Anura	Bufonidae	Rhinella	Rhinella horribilis	Pacific coastal Ecuador and Peru	Ecuadorian Dry Forests	Ecuador		Guayas	-1.86218	-79.9777		2020	iNaturalist	2814103581	NA	Database
498	Amphibia	Anura	Bufonidae	Rhinella	Rhinella horribilis	Pacific coastal Ecuador and Peru	Tumbes-Piura Dry Forests	Ecuador		El Oro	-3.26857	-79.9321		2020	iNaturalist	2814091393	NA	Database
499	Amphibia	Anura	Bufonidae	Rhinella	Rhinella horribilis	Pacific coastal Ecuador and Peru	Tumbes-Piura Dry Forests	Ecuador		El Oro	-3.24609	-79.8313		2020	iNaturalist	2641495066	NA	Database
500	Amphibia	Anura	Bufonidae	Rhinella	Rhinella horribilis	Pacific coastal Ecuador and Peru	Ecuadorian Dry Forests	Ecuador		Manabi	-1.02316	-80.4568		2020	iNaturalist	2626100693	NA	Database
501	Amphibia	Anura	Bufonidae	Rhinella	Rhinella horribilis	Pacific coastal Ecuador and Peru	Ecuadorian Dry Forests	Ecuador		Guayas	-2.26074	-80.1349		2020	iNaturalist	2611312534	NA	Database
502	Amphibia	Anura	Bufonidae	Rhinella	Rhinella horribilis	Pacific coastal Ecuador and Peru	Ecuadorian Dry Forests	Ecuador		Guayas	-2.12556	-79.937		2020	iNaturalist	2611294047	NA	Database
503	Amphibia	Anura	Bufonidae	Rhinella	Rhinella horribilis	Pacific coastal Ecuador and Peru	Ecuadorian Dry Forests	Ecuador		Guayas	-2.26066	-80.1349		2020	iNaturalist	2611244539	NA	Database
504	Amphibia	Anura	Bufonidae	Rhinella	Rhinella horribilis	Pacific coastal Ecuador and Peru	Ecuadorian Dry Forests	Ecuador		Guayas	-2.26078	-80.1346		2020	iNaturalist	2611237992	NA	Database
505	Amphibia	Anura	Bufonidae	Rhinella	Rhinella horribilis	Pacific coastal Ecuador and Peru	Ecuadorian Dry Forests	Ecuador		Guayas	-2.10823	-79.8698		2020	iNaturalist	2611090877	NA	Database
506	Amphibia	Anura	Bufonidae	Rhinella	Rhinella horribilis	Pacific coastal Ecuador and Peru	Ecuadorian Dry Forests	Ecuador		Guayas	-2.26084	-80.1349		2020	iNaturalist	2611055453	NA	Database
507	Amphibia	Anura	Bufonidae	Rhinella	Rhinella horribilis	Pacific coastal Ecuador and Peru	Ecuadorian Dry Forests	Ecuador		Manabi	-1.67494	-80.8124		2020	iNaturalist	2596388209	NA	Database
508	Amphibia	Anura	Bufonidae	Rhinella	Rhinella horribilis	Pacific coastal Ecuador and Peru	Ecuadorian Dry Forests	Ecuador		Manabi	-1.51248	-80.7656		2020	iNaturalist	2596288245	NA	Database
509	Amphibia	Anura	Bufonidae	Rhinella	Rhinella horribilis	Pacific coastal Ecuador and Peru	Ecuadorian Dry Forests	Ecuador		Guayas	-2.1506	-79.9579		2020	iNaturalist	2580107007	NA	Database
510	Amphibia	Anura	Bufonidae	Rhinella	Rhinella horribilis	Pacific coastal Ecuador and Peru	Ecuadorian Dry Forests	Ecuador		Santa Elena	-1.68973	-80.8045		2020	iNaturalist	2580103015	NA	Database
511	Amphibia	Anura	Bufonidae	Rhinella	Rhinella horribilis	Pacific coastal Ecuador and Peru	Ecuadorian Dry Forests	Ecuador		Guayas	-2.15293	-79.9614		2020	iNaturalist	2563621197	NA	Database
512	Amphibia	Anura	Bufonidae	Rhinella	Rhinella horribilis	Pacific coastal Ecuador and Peru	Ecuadorian Dry Forests	Ecuador		Guayas	-2.17851	-79.9142		2021	iNaturalist	3079764149	NA	Database
513	Amphibia	Anura	Bufonidae	Rhinella	Rhinella horribilis	Pacific coastal Ecuador and Peru	Ecuadorian Dry Forests	Ecuador		Guayas	-2.13864	-79.5791		2021	iNaturalist	3058877541	NA	Database
514	Amphibia	Anura	Bufonidae	Rhinella	Rhinella horribilis	Pacific coastal Ecuador and Peru	Tumbes-Piura Dry Forests	Ecuador		El Oro	-3.4639	-80.2318		2021	iNaturalist	3044735880	NA	Database
515	Amphibia	Anura	Bufonidae	Rhinella	Rhinella horribilis	Pacific coastal Ecuador and Peru	Ecuadorian Dry Forests	Ecuador		Santa Elena	-2.23064	-80.9002		2021	iNaturalist	3039478061	NA	Database
516	Amphibia	Anura	Ceratophryidae	Ceratophrys	Ceratophrys stolzmanni	Pacific coastal Ecuador and Peru	Ecuadorian Dry Forests	Ecuador		Guayas	-2.06586	-80.0337		2018	iNaturalist	1914336444	NA	Database
517	Amphibia	Anura	Ceratophryidae	Ceratophrys	Ceratophrys stolzmanni	Pacific coastal Ecuador and Peru	Ecuadorian Dry Forests	Ecuador		Manabi	-1.58735	-80.8161		2020	iNaturalist	2641444493	NA	Database
518	Amphibia	Anura	Craugastoridae	Barycholos	Barycholos pulcher	Pacific coastal Ecuador and Peru	Ecuadorian Dry Forests	Ecuador		Manabi	-1.67568	-80.7818		1990	iNaturalist	2580227196	NA	Database
519	Amphibia	Anura	Craugastoridae	Barycholos	Barycholos pulcher	Pacific coastal Ecuador and Peru	Ecuadorian Dry Forests	Ecuador		Los Rios	-1.69262	-79.5953		2020	iNaturalist	2868203573	NA	Database
520	Amphibia	Anura	Craugastoridae	Pristimantis	Pristimantis achatinus	Pacific coastal Ecuador and Peru	Ecuadorian Dry Forests	Ecuador		Santa Elena	-1.89745	-80.6444		2008	iNaturalist	2603394890	NA	Database
521	Amphibia	Anura	Craugastoridae	Pristimantis	Pristimantis achatinus	Pacific coastal Ecuador and Peru	Ecuadorian Dry Forests	Ecuador		Manabi	-1.55231	-80.7759		2014	iNaturalist	2580259194	NA	Database
522	Amphibia	Anura	Craugastoridae	Pristimantis	Pristimantis achatinus	Pacific coastal Ecuador and Peru	Ecuadorian Dry Forests	Ecuador		Santa Elena	-1.68802	-80.8078		2019	iNaturalist	2580139003	NA	Database
523	Amphibia	Anura	Craugastoridae	Pristimantis	Pristimantis achatinus	Pacific coastal Ecuador and Peru	Ecuadorian Dry Forests	Ecuador		Manabi	-1.68327	-80.8093		2019	iNaturalist	2580268202	NA	Database
524	Amphibia	Anura	Craugastoridae	Pristimantis	Pristimantis achatinus	Pacific coastal Ecuador and Peru	Ecuadorian Dry Forests	Ecuador		Manabi	-1.68325	-80.8098		2019	iNaturalist	2557790417	NA	Database
525	Amphibia	Anura	Craugastoridae	Pristimantis	Pristimantis achatinus	Pacific coastal Ecuador and Peru	Ecuadorian Dry Forests	Ecuador		Manabi	-1.67696	-80.7995		2019	iNaturalist	2580096994	NA	Database
526	Amphibia	Anura	Craugastoridae	Pristimantis	Pristimantis achatinus	Pacific coastal Ecuador and Peru	Ecuadorian Dry Forests	Ecuador		Santa Elena	-1.70629	-80.8011		2020	iNaturalist	2580251222	NA	Database
527	Amphibia	Anura	Craugastoridae	Pristimantis	Pristimantis achatinus	Pacific coastal Ecuador and Peru	Ecuadorian Dry Forests	Ecuador		Santa Elena	-1.69085	-80.8055		2020	iNaturalist	2596071952	NA	Database
528	Amphibia	Anura	Craugastoridae	Pristimantis	Pristimantis achatinus	Pacific coastal Ecuador and Peru	Ecuadorian Dry Forests	Ecuador		Santa Elena	-1.69085	-80.8055		2020	iNaturalist	2580132008	NA	Database
529	Amphibia	Anura	Craugastoridae	Pristimantis	Pristimantis achatinus	Pacific coastal Ecuador and Peru	Ecuadorian Dry Forests	Ecuador		Santa Elena	-1.69085	-80.8055		2020	iNaturalist	2580126003	NA	Database
530	Amphibia	Anura	Craugastoridae	Pristimantis	Pristimantis achatinus	Pacific coastal Ecuador and Peru	Ecuadorian Dry Forests	Ecuador		Santa Elena	-1.69085	-80.8055		2020	iNaturalist	2580089012	NA	Database
531	Amphibia	Anura	Craugastoridae	Pristimantis	Pristimantis achatinus	Pacific coastal Ecuador and Peru	Ecuadorian Dry Forests	Ecuador		Santa Elena	-1.68973	-80.8045		2020	iNaturalist	2596074963	NA	Database
532	Amphibia	Anura	Craugastoridae	Pristimantis	Pristimantis achatinus	Pacific coastal Ecuador and Peru	Ecuadorian Dry Forests	Ecuador		Santa Elena	-1.68973	-80.8045		2020	iNaturalist	2580203214	NA	Database
533	Amphibia	Anura	Craugastoridae	Pristimantis	Pristimantis achatinus	Pacific coastal Ecuador and Peru	Ecuadorian Dry Forests	Ecuador		Santa Elena	-1.68973	-80.8045		2020	iNaturalist	2580182207	NA	Database
534	Amphibia	Anura	Dendrobatidae	Epipedobates	Epipedobates anthonyi	Pacific coastal Ecuador and Peru	Tumbes-Piura Dry Forests	Ecuador		El Oro	-3.52703	-79.8833		2006	iNaturalist	1571056147	NA	Database
535	Amphibia	Anura	Dendrobatidae	Epipedobates	Epipedobates anthonyi	Pacific coastal Ecuador and Peru	Tumbes-Piura Dry Forests	Ecuador		El Oro	-3.50331	-79.9979		2017	iNaturalist	2609125556	NA	Database
536	Amphibia	Anura	Dendrobatidae	Epipedobates	Epipedobates anthonyi	Pacific coastal Ecuador and Peru	Tumbes-Piura Dry Forests	Ecuador		El Oro	-3.42005	-79.8043		2017	iNaturalist	1562885749	NA	Database
537	Amphibia	Anura	Dendrobatidae	Epipedobates	Epipedobates anthonyi	Pacific coastal Ecuador and Peru	Tumbes-Piura Dry Forests	Ecuador		El Oro	-3.41333	-79.8297		2017	iNaturalist	2609113412	NA	Database
538	Amphibia	Anura	Dendrobatidae	Epipedobates	Epipedobates anthonyi	Pacific coastal Ecuador and Peru	Tumbes-Piura Dry Forests	Ecuador		Azuay	-3.11291	-79.788		2017	iNaturalist	2603432967	NA	Database
539	Amphibia	Anura	Dendrobatidae	Epipedobates	Epipedobates anthonyi	Pacific coastal Ecuador and Peru	Tumbes-Piura Dry Forests	Peru		Tumbes	-3.94517	-80.2939		2018	iNaturalist	1990562926	NA	Database
540	Amphibia	Anura	Dendrobatidae	Epipedobates	Epipedobates anthonyi	Pacific coastal Ecuador and Peru	Tumbes-Piura Dry Forests	Peru		Tumbes	-3.94427	-80.2348		2018	iNaturalist	2242740992	NA	Database
541	Amphibia	Anura	Dendrobatidae	Epipedobates	Epipedobates anthonyi	Pacific coastal Ecuador and Peru	Tumbes-Piura Dry Forests	Peru		Tumbes	-3.92788	-80.2608		2018	iNaturalist	1990562922	NA	Database
542	Amphibia	Anura	Dendrobatidae	Epipedobates	Epipedobates anthonyi	Pacific coastal Ecuador and Peru	Tumbes-Piura Dry Forests	Peru		Tumbes	-3.83261	-80.3651		2018	iNaturalist	1990562896	NA	Database
543	Amphibia	Anura	Dendrobatidae	Epipedobates	Epipedobates anthonyi	Pacific coastal Ecuador and Peru	Tumbes-Piura Dry Forests	Ecuador		El Oro	-3.4263	-79.82		2018	iNaturalist	2609095069	NA	Database
544	Amphibia	Anura	Dendrobatidae	Epipedobates	Epipedobates anthonyi	Pacific coastal Ecuador and Peru	Tumbes-Piura Dry Forests	Ecuador		Loja	-4.26134	-80.3602		2019	iNaturalist	2574159991	NA	Database
545	Amphibia	Anura	Dendrobatidae	Epipedobates	Epipedobates anthonyi	Pacific coastal Ecuador and Peru	Tumbes-Piura Dry Forests	Ecuador		El Oro	-3.40647	-79.8291		2019	iNaturalist	2331840747	NA	Database
546	Amphibia	Anura	Dendrobatidae	Epipedobates	Epipedobates anthonyi	Pacific coastal Ecuador and Peru	Tumbes-Piura Dry Forests	Ecuador		El Oro	-3.31601	-79.993		2020	iNaturalist	2980847911	NA	Database
547	Amphibia	Anura	Dendrobatidae	Epipedobates	Epipedobates anthonyi	Pacific coastal Ecuador and Peru	Tumbes-Piura Dry Forests	Ecuador		El Oro	-3.22402	-79.8478		2020	iNaturalist	2634351746	NA	Database
548	Amphibia	Anura	Hylidae	Boana	Boana rosenbergi	Pacific coastal Ecuador and Peru	Ecuadorian Dry Forests	Ecuador		Santa Elena	-1.89745	-80.6444		2008	iNaturalist	2603395869	NA	Database
549	Amphibia	Anura	Hylidae	Boana	Boana rosenbergi	Pacific coastal Ecuador and Peru	Ecuadorian Dry Forests	Ecuador		Manabi	-1.5366	-80.7368		2019	iNaturalist	2242952536	NA	Database
550	Amphibia	Anura	Hylidae	Boana	Boana rosenbergi	Pacific coastal Ecuador and Peru	Ecuadorian Dry Forests	Ecuador		Manabi	-1.5366	-80.7368		2019	iNaturalist	2242951820	NA	Database
551	Amphibia	Anura	Hylidae	Boana	Boana pellucens	Pacific coastal Ecuador and Peru	Ecuadorian Dry Forests	Ecuador		Santa Elena	-1.89745	-80.6444		2008	iNaturalist	2603310620	NA	Database
552	Amphibia	Anura	Hylidae	Smilisca	Smilisca phaeota	Pacific coastal Ecuador and Peru	Ecuadorian Dry Forests	Ecuador		Guayas	-2.66898	-79.6221		2016	iNaturalist	1891307877	NA	Database
553	Amphibia	Anura	Hylidae	Smilisca	Smilisca phaeota	Pacific coastal Ecuador and Peru	Tumbes-Piura Dry Forests	Ecuador		El Oro	-3.20697	-79.7367		2017	iNaturalist	2283103895	NA	Database
554	Amphibia	Anura	Hylidae	Smilisca	Smilisca phaeota	Pacific coastal Ecuador and Peru	Ecuadorian Dry Forests	Ecuador		Manabi	-1.5366	-80.7368		2019	iNaturalist	2242953371	NA	Database
555	Amphibia	Anura	Hylidae	Trachycephalus	Trachycephalus jordani	Pacific coastal Ecuador and Peru	Ecuadorian Dry Forests	Ecuador		Santa Elena	-1.83774	-80.7484		2013	iNaturalist	2447826471	NA	Database
556	Amphibia	Anura	Hylidae	Trachycephalus	Trachycephalus jordani	Pacific coastal Ecuador and Peru	Ecuadorian Dry Forests	Ecuador		Santa Elena	-1.83774	-80.7484		2013	iNaturalist	2234733586	NA	Database
557	Amphibia	Anura	Hylidae	Trachycephalus	Trachycephalus jordani	Pacific coastal Ecuador and Peru	Ecuadorian Dry Forests	Ecuador		Manabi	-0.18333	-80.2667		2015	iNaturalist	2237415700	NA	Database
558	Amphibia	Anura	Hylidae	Trachycephalus	Trachycephalus jordani	Pacific coastal Ecuador and Peru	Tumbes-Piura Dry Forests	Ecuador		El Oro	-3.48371	-79.9591		2017	iNaturalist	2851099085	NA	Database
559	Amphibia	Anura	Hylidae	Trachycephalus	Trachycephalus jordani	Pacific coastal Ecuador and Peru	Ecuadorian Dry Forests	Ecuador		Guayas	-2.18198	-80.017		2017	iNaturalist	2596263811	NA	Database
560	Amphibia	Anura	Hylidae	Trachycephalus	Trachycephalus jordani	Pacific coastal Ecuador and Peru	Ecuadorian Dry Forests	Ecuador		Guayas	-2.15103	-79.9576		2018	iNaturalist	1990551967	NA	Database
561	Amphibia	Anura	Hylidae	Trachycephalus	Trachycephalus jordani	Pacific coastal Ecuador and Peru	Ecuadorian Dry Forests	Ecuador		Guayas	-2.14561	-79.5718		2018	iNaturalist	3014095335	NA	Database
562	Amphibia	Anura	Hylidae	Trachycephalus	Trachycephalus jordani	Pacific coastal Ecuador and Peru	Tumbes-Piura Dry Forests	Ecuador		El Oro	-3.53263	-80.1362		2020	iNaturalist	2813953584	NA	Database
563	Amphibia	Anura	Hylidae	Trachycephalus	Trachycephalus jordani	Pacific coastal Ecuador and Peru	Ecuadorian Dry Forests	Ecuador		Manabi	-1.55039	-80.8067		2020	iNaturalist	2576298443	NA	Database
564	Amphibia	Anura	Hylidae	Trachycephalus	Trachycephalus quadrangulum	Pacific coastal Ecuador and Peru	Ecuadorian Dry Forests	Ecuador		Guayas	-2.17705	-79.9675		2020	iNaturalist	2999213489	NA	Database
565	Amphibia	Anura	Hylidae	Trachycephalus	Trachycephalus quadrangulum	Pacific coastal Ecuador and Peru	Ecuadorian Dry Forests	Ecuador		Guayas	-2.177	-79.9676		2020	iNaturalist	2988460576	NA	Database
566	Amphibia	Anura	Hylidae	Trachycephalus	Trachycephalus quadrangulum	Pacific coastal Ecuador and Peru	Ecuadorian Dry Forests	Ecuador		Guayas	-2.15293	-79.9614		2020	iNaturalist	2988576407	NA	Database
567	Amphibia	Anura	Hylidae	Trachycephalus	Trachycephalus quadrangulum	Pacific coastal Ecuador and Peru	Ecuadorian Dry Forests	Ecuador		Manabi	-0.608024	-80.4343		2020	iNaturalist	2988287485	NA	Database
568	Amphibia	Anura	Ranidae	Lithobates	Lithobates bwana	Pacific coastal Ecuador and Peru	Tumbes-Piura Dry Forests	Ecuador		Loja	-4.19212	-80.4985		2018	iNaturalist	1847454929	NA	Database
569	Amphibia	Anura	Ranidae	Lithobates	Lithobates bwana	Pacific coastal Ecuador and Peru	Tumbes-Piura Dry Forests	Ecuador		Loja	-4.19355	-80.5696		2019	iNaturalist	2557738211	NA	Database
570	Amphibia	Anura	Ranidae	Lithobates	Lithobates bwana	Pacific coastal Ecuador and Peru	Tumbes-Piura Dry Forests	Ecuador		El Oro	-3.42901	-79.8937		2019	iNaturalist	2609104281	NA	Database
571	Amphibia	Anura	Ranidae	Lithobates	Lithobates bwana	Pacific coastal Ecuador and Peru	Ecuadorian Dry Forests	Ecuador		Guayas	-2.61782	-79.656		2019	iNaturalist	2517949685	NA	Database
572	Amphibia	Anura	Craugastoridae	Pristimantis	Pristimantis lymani	Pacific coastal Ecuador and Peru	Tumbes-Piura Dry Forests	Ecuador	Bosque Petrificado de Puyango	Loja	-3.89044	-80.0766	350	2013	ZSFQ	NA	NA	Museum
573	Amphibia	Anura	Leptodactylidae	Leptodactylus	Leptodactylus labrosus	Pacific coastal Ecuador and Peru	Tumbes-Piura Dry Forests	Ecuador	Bosque Petrificado de Puyango	Loja	-3.89044	-80.0766	350	2013	ZSFQ	NA	NA	Museum
574	Amphibia	Anura	Craugastoridae	Barycholos	Barycholos pulcher	Pacific coastal Ecuador and Peru	Tumbes-Piura Dry Forests	Ecuador	Bosque Petrificado de Puyango	Loja	-3.89044	-80.0766	350	2013	ZSFQ	NA	NA	Museum
575	Amphibia	Anura	Ranidae	Lithobates	Lithobates bwana	Pacific coastal Ecuador and Peru	Tumbes-Piura Dry Forests	Ecuador	Bosque Petrificado de Puyango	Loja	-3.89044	-80.0766	350	2013	ZSFQ	NA	NA	Museum
576	Amphibia	Anura	Dendrobatidae	Epipedobates	Epipedobates anthonyi	Pacific coastal Ecuador and Peru	Tumbes-Piura Dry Forests	Ecuador	Bosque Petrificado de Puyango	Loja	-3.89044	-80.0766	350	2013	ZSFQ	NA	NA	Museum
577	Amphibia	Anura	Craugastoridae	Pristimantis	Pristimantis lymani	Pacific coastal Ecuador and Peru	Tumbes-Piura Dry Forests	Ecuador	Bosque Petrificado de Puyango	Loja	-3.8902	-80.0765	350	2013	ZSFQ	NA	NA	Museum
578	Amphibia	Anura	Craugastoridae	Pristimantis	Pristimantis lymani	Pacific coastal Ecuador and Peru	Tumbes-Piura Dry Forests	Ecuador	Bosque Petrificado de Puyango	Loja	-3.89018	-80.077	350	2014	ZSFQ	NA	NA	Museum
579	Amphibia	Anura	Hylidae	Scinax	Scinax quinquefasciatus	Pacific coastal Ecuador and Peru	Tumbes-Piura Dry Forests	Ecuador	Bosque Petrificado de Puyango	Loja	-3.89018	-80.077	350	2014	ZSFQ	NA	NA	Museum
580	Amphibia	Anura	Dendrobatidae	Epipedobates	Epipedobates anthonyi	Pacific coastal Ecuador and Peru	Tumbes-Piura Dry Forests	Ecuador	Bosque Petrificado de Puyango	Loja	-3.8896	-80.0771	350	2013	ZSFQ	NA	NA	Museum
581	Amphibia	Anura	Ranidae	Lithobates	Lithobates bwana	Pacific coastal Ecuador and Peru	Tumbes-Piura Dry Forests	Ecuador	Bosque Petrificado de Puyango	Loja	-3.8896	-80.0771	350	2013	ZSFQ	NA	NA	Museum
582	Amphibia	Anura	Craugastoridae	Pristimantis	Pristimantis lymani	Pacific coastal Ecuador and Peru	Tumbes-Piura Dry Forests	Ecuador	Bosque Petrificado de Puyango	Loja	-3.8896	-80.0771	350	2013	ZSFQ	NA	NA	Museum
583	Amphibia	Anura	Craugastoridae	Pristimantis	Pristimantis lymani	Pacific coastal Ecuador and Peru	Tumbes-Piura Dry Forests	Ecuador	Bosque Petrificado de Puyango	Loja	-3.88425	-80.0789	350	2013	ZSFQ	NA	NA	Museum
584	Amphibia	Anura	Bufonidae	Rhinella	Rhinella horribilis	Pacific coastal Ecuador and Peru	Tumbes-Piura Dry Forests	Ecuador	Bosque Petrificado de Puyango	Loja	-3.88394	-80.0787	350	2013	ZSFQ	NA	NA	Museum
585	Amphibia	Anura	Ranidae	Lithobates	Lithobates bwana	Pacific coastal Ecuador and Peru	Tumbes-Piura Dry Forests	Ecuador	Bosque Petrificado de Puyango	El Oro	-3.88258	-80.0764	350	2013	ZSFQ	NA	NA	Museum
586	Amphibia	Anura	Dendrobatidae	Epipedobates	Epipedobates anthonyi	Pacific coastal Ecuador and Peru	Tumbes-Piura Dry Forests	Ecuador	Bosque Petrificado de Puyango	El Oro	-3.88258	-80.0764	350	2013	ZSFQ	NA	NA	Museum
587	Amphibia	Anura	Craugastoridae	Pristimantis	Pristimantis lymani	Pacific coastal Ecuador and Peru	Tumbes-Piura Dry Forests	Ecuador	Bosque Petrificado de Puyango	El Oro	-3.88258	-80.0764	350	2013	ZSFQ	NA	NA	Museum
588	Amphibia	Anura	Ranidae	Lithobates	Lithobates bwana	Pacific coastal Ecuador and Peru	Tumbes-Piura Dry Forests	Ecuador	Bosque Petrificado de Puyango	El Oro	-3.882	-80.0843	350	2013	ZSFQ	NA	NA	Museum
589	Amphibia	Anura	Craugastoridae	Barycholos	Barycholos pulcher	Pacific coastal Ecuador and Peru	Tumbes-Piura Dry Forests	Ecuador	Bosque Petrificado de Puyango	El Oro	-3.87845	-80.0633	350	2013	ZSFQ	NA	NA	Museum
590	Amphibia	Anura	Dendrobatidae	Epipedobates	Epipedobates anthonyi	Pacific coastal Ecuador and Peru	Tumbes-Piura Dry Forests	Ecuador	Bosque Petrificado de Puyango	El Oro	-3.87843	-80.0633	350	2013	ZSFQ	NA	NA	Museum
591	Amphibia	Anura	Leptodactylidae	Engystomops	Engystomops randi	Pacific coastal Ecuador and Peru	Tumbes-Piura Dry Forests	Ecuador	Bosque Petrificado de Puyango	El Oro	-3.87843	-80.0633	350	2013	ZSFQ	NA	NA	Museum
592	Amphibia	Anura	Leptodactylidae	Engystomops	Engystomops puyango	Pacific coastal Ecuador and Peru	Tumbes-Piura Dry Forests	Ecuador	Bosque Petrificado de Puyango	El Oro	-3.87843	-80.0633	350	2013	ZSFQ	NA	NA	Museum
593	Amphibia	Anura	Hylidae	Boana	Boana pellucens	Pacific coastal Ecuador and Peru	Tumbes-Piura Dry Forests	Ecuador	Bosque Petrificado de Puyango	El Oro	-3.87843	-80.0633	350	2013	ZSFQ	NA	NA	Museum
594	Amphibia	Anura	Hylidae	Smilisca	Smilisca phaeota	Pacific coastal Ecuador and Peru	Tumbes-Piura Dry Forests	Ecuador	Bosque Petrificado de Puyango	El Oro	-3.87843	-80.0633	350	2013	ZSFQ	NA	NA	Museum
595	Amphibia	Anura	Ceratophryidae	Ceratophrys	Ceratophrys stolzmanni	Pacific coastal Ecuador and Peru	Ecuadorian Dry Forests	Ecuador	Hacienda Anhalzer, Isidro Ayora	Guayas	-1.86691	-80.1334	28	1992	ZSFQ	NA	NA	Museum
596	Amphibia	Anura	Bufonidae	Rhinella	Rhinella horribilis	Pacific coastal Ecuador and Peru	Ecuadorian Dry Forests	Ecuador	Manglaralto, cerca	Santa Elena	-1.77322	-80.7051	50	2007	DFCH	NA	NA	Fieldata
597	Amphibia	Anura	Dendrobatidae	Epipedobates	Epipedobates machalilla	Pacific coastal Ecuador and Peru	Ecuadorian Dry Forests	Ecuador	Manglaralto, cerca	Santa Elena	-1.77322	-80.7051	50	2007	DFCH	NA	NA	Fieldata
598	Amphibia	Anura	Dendrobatidae	Hyloxalus	Hyloxalus infraguttatus	Pacific coastal Ecuador and Peru	Ecuadorian Dry Forests	Ecuador	Manglaralto, cerca	Santa Elena	-1.77322	-80.7051	50	2007	DFCH	NA	NA	Fieldata
599	Amphibia	Anura	Hylidae	Scinax	Scinax quinquefasciatus	Pacific coastal Ecuador and Peru	Ecuadorian Dry Forests	Ecuador	Manglaralto, cerca	Santa Elena	-1.77322	-80.7051	50	2007	DFCH	NA	NA	Fieldata
600	Amphibia	Anura	Leptodactylidae	Engystomops	Engystomops pustulatus	Pacific coastal Ecuador and Peru	Ecuadorian Dry Forests	Ecuador	Manglaralto, cerca	Santa Elena	-1.77322	-80.7051	50	2007	DFCH	NA	NA	Fieldata
601	Amphibia	Anura	Hylidae	Scinax	Scinax quinquefasciatus	Pacific coastal Ecuador and Peru	Ecuadorian Dry Forests	Ecuador	Puerto Rico	Manabi	-1.65067	-80.8211	15	2000	ZSFQ	NA	NA	Museum
602	Amphibia	Anura	Leptodactylidae	Engystomops	Engystomops montubio	Pacific coastal Ecuador and Peru	Ecuadorian Dry Forests	Ecuador	Puerto Rico	Manabi	-1.65067	-80.8211	15	2000	ZSFQ	NA	NA	Museum
603	Amphibia	Anura	Bufonidae	Rhinella	Rhinella horribilis	Pacific coastal Ecuador and Peru	Ecuadorian Dry Forests	Ecuador	Puerto Rico	Manabi	-1.65067	-80.8211	15	2000	ZSFQ	NA	NA	Museum
604	Amphibia	Anura	Craugastoridae	Pristimantis	Pristimantis walkeri	Pacific coastal Ecuador and Peru	Ecuadorian Dry Forests	Ecuador	Cerro La Mocora, zona alta	Manabi	-1.6166	-80.7	550	2000	ZSFQ	NA	NA	Museum
605	Amphibia	Anura	Hylidae	Trachycephalus	Trachycephalus jordani	Pacific coastal Ecuador and Peru	Ecuadorian Dry Forests	Ecuador	Cerro La Mocora, zona alta	Manabi	-1.6166	-80.7	550	2000	ZSFQ	NA	NA	Museum
606	Amphibia	Anura	Craugastoridae	Pristimantis	Pristimantis achatinus	Pacific coastal Ecuador and Peru	Ecuadorian Dry Forests	Ecuador	Cerro La Mocora, zona alta	Manabi	-1.6166	-80.7	550	2000	ZSFQ	NA	NA	Museum
607	Amphibia	Anura	Leptodactylidae	Leptodactylus	Leptodactylus ventrimaculatus	Pacific coastal Ecuador and Peru	Ecuadorian Dry Forests	Ecuador	Cerro La Mocora, zona alta	Manabi	-1.6166	-80.7	550	2000	ZSFQ	NA	NA	Museum
608	Amphibia	Anura	Bufonidae	Rhinella	Rhinella horribilis	Pacific coastal Ecuador and Peru	Ecuadorian Dry Forests	Ecuador	Cerro La Mocora, zona alta	Manabi	-1.6166	-80.7	550	2000	ZSFQ	NA	NA	Museum
609	Amphibia	Anura	Hylidae	Trachycephalus	Trachycephalus quadrangulum	Pacific coastal Ecuador and Peru	Ecuadorian Dry Forests	Ecuador	Salango, 3 km S, Punta Piqueros	Manabi	-1.61154	-80.8425	5	1992	ZSFQ	NA	NA	Museum
610	Amphibia	Anura	Leptodactylidae	Engystomops	Engystomops montubio	Pacific coastal Ecuador and Peru	Ecuadorian Dry Forests	Ecuador	Salango, 3 km S, Punta Piqueros	Manabi	-1.61154	-80.8425	5	1992	ZSFQ	NA	NA	Museum
611	Amphibia	Anura	Leptodactylidae	Engystomops	Engystomops pustulatus	Pacific coastal Ecuador and Peru	Ecuadorian Dry Forests	Ecuador	Salango, 3 km S, Punta Piqueros	Manabi	-1.61154	-80.8425	5	1992	ZSFQ	NA	NA	Museum
612	Amphibia	Anura	Ceratophryidae	Ceratophrys	Ceratophrys stolzmanni	Pacific coastal Ecuador and Peru	Ecuadorian Dry Forests	Ecuador	Salango, 3 km S, Punta Piqueros	Manabi	-1.61154	-80.8425	5	1992	ZSFQ	NA	NA	Museum
613	Amphibia	Anura	Dendrobatidae	Hyloxalus	Hyloxalus infraguttatus	Pacific coastal Ecuador and Peru	Ecuadorian Dry Forests	Ecuador	Cerro La Mocora, zona piemontana	Manabi	-1.58926	-80.7464	250	2000	ZSFQ	NA	NA	Museum
614	Amphibia	Anura	Dendrobatidae	Epipedobates	Epipedobates machalilla	Pacific coastal Ecuador and Peru	Ecuadorian Dry Forests	Ecuador	Cerro La Mocora, zona piemontana	Manabi	-1.58926	-80.7464	250	2000	ZSFQ	NA	NA	Museum
615	Amphibia	Anura	Hylidae	Trachycephalus	Trachycephalus jordani	Pacific coastal Ecuador and Peru	Ecuadorian Dry Forests	Ecuador	Carretera Machalilla-Salango	Manabi	-1.58333	-80.8167	100	1992	ZSFQ	NA	NA	Museum
616	Amphibia	Anura	Hylidae	Scinax	Scinax quinquefasciatus	Pacific coastal Ecuador and Peru	Ecuadorian Dry Forests	Ecuador	Puerto Lopez	Manabi	-1.53559	-80.8054	5	2000	DFCH	NA	NA	Fieldata
617	Amphibia	Anura	Leptodactylidae	Engystomops	Engystomops montubio	Pacific coastal Ecuador and Peru	Ecuadorian Dry Forests	Ecuador	Puerto Lopez	Manabi	-1.53559	-80.8054	5	2000	ZSFQ	NA	NA	Museum
618	Amphibia	Anura	Bufonidae	Rhinella	Rhinella horribilis	Pacific coastal Ecuador and Peru	Ecuadorian Dry Forests	Ecuador	Puerto Lopez	Manabi	-1.53559	-80.8054	5	2000	DFCH	NA	NA	Fieldata
619	Amphibia	Anura	Leptodactylidae	Leptodactylus	Leptodactylus labrosus	Pacific coastal Ecuador and Peru	Ecuadorian Dry Forests	Ecuador	Rio Buena Vista, cerca de Agua Blanca	Manabi	-1.52471	-80.748	50	2000	ZSFQ	NA	NA	Museum
620	Amphibia	Anura	Bufonidae	Rhinella	Rhinella horribilis	Pacific coastal Ecuador and Peru	Ecuadorian Dry Forests	Ecuador	Rio Buena Vista, cerca de Agua Blanca	Manabi	-1.52471	-80.748	50	2000	ZSFQ	NA	NA	Museum
621	Amphibia	Anura	Hylidae	Trachycephalus	Trachycephalus quadrangulum	Pacific coastal Ecuador and Peru	Ecuadorian Dry Forests	Ecuador	Pacoche Lodge & Reserve	Manabi	-1.0685	-80.8767	350	2017	DFCH	NA	NA	Fieldata
622	Amphibia	Anura	Leptodactylidae	Leptodactylus	Leptodactylus labrosus	Pacific coastal Ecuador and Peru	Ecuadorian Dry Forests	Ecuador	Playa Escondida	Esmeraldas	0.81244	-80.0024	5	2005	DFCH	NA	NA	Fieldata
623	Amphibia	Anura	Bufonidae	Rhinella	Rhinella horribilis	Pacific coastal Ecuador and Peru	Ecuadorian Dry Forests	Ecuador	Playa Escondida	Esmeraldas	0.81244	-80.0024	5	2005	DFCH	NA	NA	Fieldata
624	Amphibia	Anura	Hylidae	Trachycephalus	Trachycephalus jordani	Pacific coastal Ecuador and Peru	Ecuadorian Dry Forests	Ecuador	Playa Escondida	Esmeraldas	0.81244	-80.0024	5	2005	DFCH	NA	NA	Fieldata
625	Amphibia	Anura	Hylidae	Trachycephalus	Trachycephalus quadrangulum	Pacific coastal Ecuador and Peru	Ecuadorian Dry Forests	Ecuador	Playa Escondida	Esmeraldas	0.81244	-80.0024	5	2005	DFCH	NA	NA	Fieldata
626	Amphibia	Anura	Centrolenidae	Hyalinobatrachium	Hyalinobatrachium tatayoi	Pacific coastal Ecuador and Peru	Ecuadorian Dry Forests	Ecuador	Playa Escondida	Esmeraldas	0.81244	-80.0024	5	2005	DFCH	NA	NA	Fieldata
627	Amphibia	Anura	Craugastoridae	Pristimantis	Pristimantis lymani	Pacific coastal Ecuador and Peru	Tumbes-Piura Dry Forests	Ecuador		Loja	-4.38636	-80.2425	0	0	DA, DS, PS, DC	893	NA	Fieldata
628	Amphibia	Anura	Dendrobatidae	Epipedobates	Epipedobates anthonyi	Pacific coastal Ecuador and Peru	Tumbes-Piura Dry Forests	Ecuador		Loja	-4.38333	-80.25	0	0	DA, DS, PS, DC	830	NA	Fieldata
629	Amphibia	Anura	Bufonidae	Rhinella	Rhinella horribilis	Pacific coastal Ecuador and Peru	Tumbes-Piura Dry Forests	Ecuador	Zapotillo	Loja	-4.38131	-80.2456	600	2019	DA, DS, PS, DC	14	NA	Fieldata
630	Amphibia	Anura	Bufonidae	Rhinella	Rhinella horribilis	Pacific coastal Ecuador and Peru	Tumbes-Piura Dry Forests	Ecuador	Zapotillo	Loja	-4.38131	-80.2456	500	2019	DA, DS, PS, DC	15	NA	Fieldata
631	Amphibia	Anura	Craugastoridae	Pristimantis	Pristimantis lymani	Pacific coastal Ecuador and Peru	Tumbes-Piura Dry Forests	Ecuador	Zapotillo	Loja	-4.38131	-80.2456	600	2019	DA, DS, PS, DC	9	NA	Fieldata
632	Amphibia	Anura	Dendrobatidae	Epipedobates	Epipedobates anthonyi	Pacific coastal Ecuador and Peru	Tumbes-Piura Dry Forests	Ecuador	Zapotillo	Loja	-4.38131	-80.2456	600	2019	DA, DS, PS, DC	36	NA	Fieldata
633	Amphibia	Anura	Dendrobatidae	Epipedobates	Epipedobates anthonyi	Pacific coastal Ecuador and Peru	Tumbes-Piura Dry Forests	Ecuador	Zapotillo	Loja	-4.38131	-80.2456	500	2019	DA, DS, PS, DC	37	NA	Fieldata
634	Amphibia	Anura	Ranidae	Lithobates	Lithobates bwana	Pacific coastal Ecuador and Peru	Tumbes-Piura Dry Forests	Ecuador	Zapotillo	Loja	-4.38131	-80.2456	500	2019	DA, DS, PS, DC	12	NA	Fieldata
635	Amphibia	Anura	Bufonidae	Rhinella	Rhinella horribilis	Pacific coastal Ecuador and Peru	Tumbes-Piura Dry Forests	Ecuador		Loja	-4.37937	-79.9852	0	0	DA, DS, PS, DC	947	NA	Fieldata
636	Amphibia	Anura	Ranidae	Lithobates	Lithobates bwana	Pacific coastal Ecuador and Peru	Tumbes-Piura Dry Forests	Ecuador		Loja	-4.363	-80.272	0	0	DA, DS, PS, DC	908	NA	Fieldata
637	Amphibia	Anura	Bufonidae	Rhinella	Rhinella horribilis	Pacific coastal Ecuador and Peru	Tumbes-Piura Dry Forests	Ecuador	Zapotillo	Loja	-4.35807	-80.273	203	2014	DA, DS, PS, DC	45	NA	Fieldata
638	Amphibia	Anura	Leptodactylidae	Leptodactylus	Leptodactylus labrosus	Pacific coastal Ecuador and Peru	Tumbes-Piura Dry Forests	Ecuador	Zapotillo	Loja	-4.35807	-80.273	203	2014	DA, DS, PS, DC	44	NA	Fieldata
639	Amphibia	Anura	Leptodactylidae	Engystomops	Engystomops randi	Pacific coastal Ecuador and Peru	Tumbes-Piura Dry Forests	Ecuador		Loja	-4.355	-80.228	0	0	DA, DS, PS, DC	802	NA	Fieldata
640	Amphibia	Anura	Hylidae	Scinax	Scinax quinquefasciatus	Pacific coastal Ecuador and Peru	Tumbes-Piura Dry Forests	Ecuador	El Pitayo	Loja	-4.35425	-80.2708	211	2020	DA, DS, PS, DC	NA	NA	Fieldata
641	Amphibia	Anura	Bufonidae	Rhinella	Rhinella horribilis	Pacific coastal Ecuador and Peru	Tumbes-Piura Dry Forests	Ecuador	Zapotillo	Loja	-4.33693	-80.2224	262	2015	DA, DS, PS, DC	364	NA	Fieldata
642	Amphibia	Anura	Dendrobatidae	Epipedobates	Epipedobates anthonyi	Pacific coastal Ecuador and Peru	Tumbes-Piura Dry Forests	Ecuador		Loja	-4.33079	-80.2208	0	0	DA, DS, PS, DC	831	NA	Fieldata
643	Amphibia	Anura	Bufonidae	Rhinella	Rhinella horribilis	Pacific coastal Ecuador and Peru	Tumbes-Piura Dry Forests	Ecuador	Zapotillo	Loja	-4.31899	-80.2217	304	2015	DA, DS, PS, DC	341	NA	Fieldata
644	Amphibia	Anura	Leptodactylidae	Leptodactylus	Leptodactylus labrosus	Pacific coastal Ecuador and Peru	Tumbes-Piura Dry Forests	Ecuador	Zapotillo	Loja	-4.31899	-80.2217	304	2015	DA, DS, PS, DC	340	NA	Fieldata
645	Amphibia	Anura	Hylidae	Trachycephalus	Trachycephalus jordani	Pacific coastal Ecuador and Peru	Tumbes-Piura Dry Forests	Ecuador		Loja	-4.31875	-80.223	0	0	DA, DS, PS, DC	856	NA	Fieldata
646	Amphibia	Anura	Hylidae	Trachycephalus	Trachycephalus jordani	Pacific coastal Ecuador and Peru	Tumbes-Piura Dry Forests	Ecuador	Zapotillo	Loja	-4.31869	-80.2223	254	2015	DA, DS, PS, DC	342	NA	Fieldata
647	Amphibia	Anura	Leptodactylidae	Engystomops	Engystomops puyango	Pacific coastal Ecuador and Peru	Tumbes-Piura Dry Forests	Ecuador		Loja	-4.31198	-80.2169	0	0	DA, DS, PS, DC	786	NA	Fieldata
648	Amphibia	Anura	Bufonidae	Rhinella	Rhinella horribilis	Pacific coastal Ecuador and Peru	Tumbes-Piura Dry Forests	Ecuador	La Ceiba	Loja	-4.30473	-80.221	238	2015	DA, DS, PS, DC	344	NA	Fieldata
649	Amphibia	Anura	Ranidae	Lithobates	Lithobates bwana	Pacific coastal Ecuador and Peru	Tumbes-Piura Dry Forests	Ecuador	La Ceiba	Loja	-4.30473	-80.221	238	2015	DA, DS, PS, DC	343	NA	Fieldata
650	Amphibia	Anura	Leptodactylidae	Leptodactylus	Leptodactylus labrosus	Pacific coastal Ecuador and Peru	Tumbes-Piura Dry Forests	Ecuador	Bejucal	Loja	-4.30056	-80.3325	409	2020	DA, DS, PS, DC	NA	NA	Fieldata
651	Amphibia	Anura	Leptodactylidae	Leptodactylus	Leptodactylus labrosus	Pacific coastal Ecuador and Peru	Tumbes-Piura Dry Forests	Ecuador	Garzareal	Loja	-4.29388	-80.2424	224	2015	DA, DS, PS, DC	353	NA	Fieldata
652	Amphibia	Anura	Leptodactylidae	Leptodactylus	Leptodactylus labrosus	Pacific coastal Ecuador and Peru	Tumbes-Piura Dry Forests	Peru	Bejucal	Piura	-4.29156	-80.3833	306	2020	DA, DS, PS, DC	NA	NA	Fieldata
653	Amphibia	Anura	Dendrobatidae	Epipedobates	Epipedobates anthonyi	Pacific coastal Ecuador and Peru	Tumbes-Piura Dry Forests	Ecuador		Loja	-4.29031	-80.2362	0	0	DA, DS, PS, DC	832	NA	Fieldata
654	Amphibia	Anura	Hylidae	Trachycephalus	Trachycephalus jordani	Pacific coastal Ecuador and Peru	Tumbes-Piura Dry Forests	Ecuador		Loja	-4.29031	-80.2362	0	0	DA, DS, PS, DC	857	NA	Fieldata
655	Amphibia	Anura	Leptodactylidae	Engystomops	Engystomops puyango	Pacific coastal Ecuador and Peru	Tumbes-Piura Dry Forests	Ecuador		Loja	-4.29031	-80.2362	0	0	DA, DS, PS, DC	787	NA	Fieldata
656	Amphibia	Anura	Leptodactylidae	Leptodactylus	Leptodactylus labrosus	Pacific coastal Ecuador and Peru	Tumbes-Piura Dry Forests	Ecuador		Loja	-4.29031	-80.2362	0	0	DA, DS, PS, DC	879	NA	Fieldata
657	Amphibia	Anura	Ranidae	Lithobates	Lithobates bwana	Pacific coastal Ecuador and Peru	Tumbes-Piura Dry Forests	Ecuador		Loja	-4.29031	-80.2362	0	0	DA, DS, PS, DC	909	NA	Fieldata
658	Amphibia	Anura	Bufonidae	Rhinella	Rhinella horribilis	Pacific coastal Ecuador and Peru	Tumbes-Piura Dry Forests	Ecuador	Bejucal	Loja	-4.28366	-80.3541	431	2020	DA, DS, PS, DC	NA	NA	Fieldata
659	Amphibia	Anura	Bufonidae	Rhinella	Rhinella horribilis	Pacific coastal Ecuador and Peru	Tumbes-Piura Dry Forests	Ecuador	Garzareal	Loja	-4.2719	-80.2591	259	2015	DA, DS, PS, DC	545	NA	Fieldata
660	Amphibia	Anura	Leptodactylidae	Leptodactylus	Leptodactylus labrosus	Pacific coastal Ecuador and Peru	Tumbes-Piura Dry Forests	Ecuador	Garzareal	Loja	-4.2719	-80.2591	259	2015	DA, DS, PS, DC	546	NA	Fieldata
661	Amphibia	Anura	Hylidae	Trachycephalus	Trachycephalus quadrangulum	Pacific coastal Ecuador and Peru	Tumbes-Piura Dry Forests	Ecuador	San Felipe	Loja	-4.18238	-80.3692	416	2020	DA, DS, PS, DC	NA	NA	Fieldata
662	Amphibia	Anura	Bufonidae	Rhinella	Rhinella horribilis	Pacific coastal Ecuador and Peru	Tumbes-Piura Dry Forests	Ecuador	San Felipe	Loja	-4.18238	-80.3692	416	2020	DA, DS, PS, DC	NA	NA	Fieldata
663	Amphibia	Anura	Bufonidae	Rhinella	Rhinella horribilis	Pacific coastal Ecuador and Peru	Tumbes-Piura Dry Forests	Ecuador	San Felipe	Loja	-4.18121	-80.3577	422	2020	DA, DS, PS, DC	NA	NA	Fieldata
664	Amphibia	Anura	Leptodactylidae	Leptodactylus	Leptodactylus labrosus	Pacific coastal Ecuador and Peru	Tumbes-Piura Dry Forests	Ecuador	San Felipe	Loja	-4.18121	-80.3577	422	2020	DA, DS, PS, DC	NA	NA	Fieldata
665	Amphibia	Anura	Leptodactylidae	Engystomops	Engystomops puyango	Pacific coastal Ecuador and Peru	Tumbes-Piura Dry Forests	Ecuador	San Felipe	Loja	-4.17218	-80.3411	437	2020	DA, DS, PS, DC	NA	NA	Fieldata
666	Amphibia	Anura	Bufonidae	Rhinella	Rhinella horribilis	Pacific coastal Ecuador and Peru	Tumbes-Piura Dry Forests	Ecuador	San Felipe	Loja	-4.17218	-80.3411	437	2020	DA, DS, PS, DC	NA	NA	Fieldata
667	Amphibia	Anura	Dendrobatidae	Epipedobates	Epipedobates anthonyi	Pacific coastal Ecuador and Peru	Tumbes-Piura Dry Forests	Ecuador	San Felipe	Loja	-4.17096	-80.3354	448	2020	DA, DS, PS, DC	NA	NA	Fieldata
668	Amphibia	Anura	Bufonidae	Rhinella	Rhinella horribilis	Pacific coastal Ecuador and Peru	Tumbes-Piura Dry Forests	Ecuador	San Felipe	Loja	-4.17096	-80.3354	448	2020	DA, DS, PS, DC	NA	NA	Fieldata
669	Amphibia	Anura	Dendrobatidae	Epipedobates	Epipedobates anthonyi	Pacific coastal Ecuador and Peru	Tumbes-Piura Dry Forests	Ecuador	San Felipe	Loja	-4.17023	-80.3794	435	2020	DA, DS, PS, DC	NA	NA	Fieldata
670	Amphibia	Anura	Hylidae	Trachycephalus	Trachycephalus jordani	Pacific coastal Ecuador and Peru	Tumbes-Piura Dry Forests	Ecuador	San Felipe	Loja	-4.17023	-80.3794	435	2020	DA, DS, PS, DC	NA	NA	Fieldata
671	Amphibia	Anura	Leptodactylidae	Leptodactylus	Leptodactylus labrosus	Pacific coastal Ecuador and Peru	Tumbes-Piura Dry Forests	Ecuador	San Felipe	Loja	-4.17023	-80.3794	435	2020	DA, DS, PS, DC	NA	NA	Fieldata
672	Amphibia	Anura	Ceratophryidae	Ceratophrys	Ceratophrys stolzmanni	Pacific coastal Ecuador and Peru	Tumbes-Piura Dry Forests	Ecuador	Mangahurco	Loja	-4.16115	-80.4388	362	2020	DA, DS, PS, DC	NA	NA	Fieldata
673	Amphibia	Anura	Bufonidae	Rhinella	Rhinella horribilis	Pacific coastal Ecuador and Peru	Tumbes-Piura Dry Forests	Ecuador	Mangahurco	Loja	-4.15774	-80.431	296	2020	DA, DS, PS, DC	NA	NA	Fieldata
674	Amphibia	Anura	Leptodactylidae	Engystomops	Engystomops puyango	Pacific coastal Ecuador and Peru	Tumbes-Piura Dry Forests	Ecuador	Mangahurco	Loja	-4.15774	-80.431	296	2020	DA, DS, PS, DC	NA	NA	Fieldata
675	Amphibia	Anura	Leptodactylidae	Engystomops	Engystomops puyango	Pacific coastal Ecuador and Peru	Tumbes-Piura Dry Forests	Ecuador	Canaveral	Loja	-4.1282	-80.4248	507	2020	DA, DS, PS, DC	NA	NA	Fieldata
676	Amphibia	Anura	Leptodactylidae	Leptodactylus	Leptodactylus labrosus	Pacific coastal Ecuador and Peru	Tumbes-Piura Dry Forests	Ecuador	Canaveral	Loja	-4.12316	-80.4082	437	2020	DA, DS, PS, DC	NA	NA	Fieldata
677	Amphibia	Anura	Bufonidae	Rhinella	Rhinella horribilis	Pacific coastal Ecuador and Peru	Tumbes-Piura Dry Forests	Ecuador	Canaveral	Loja	-4.12316	-80.4082	437	2020	DA, DS, PS, DC	NA	NA	Fieldata
678	Amphibia	Anura	Ranidae	Lithobates	Lithobates bwana	Pacific coastal Ecuador and Peru	Tumbes-Piura Dry Forests	Ecuador	Canaveral	Loja	-4.12316	-80.4082	437	2020	DA, DS, PS, DC	NA	NA	Fieldata
679	Amphibia	Anura	Leptodactylidae	Leptodactylus	Leptodactylus labrosus	Pacific coastal Ecuador and Peru	Tumbes-Piura Dry Forests	Ecuador	Canaveral	Loja	-4.09857	-80.4252	699	2020	DA, DS, PS, DC	NA	NA	Fieldata
680	Amphibia	Anura	Bufonidae	Rhinella	Rhinella horribilis	Pacific coastal Ecuador and Peru	Tumbes-Piura Dry Forests	Ecuador	Canaveral	Loja	-4.09857	-80.4252	699	2020	DA, DS, PS, DC	NA	NA	Fieldata
681	Amphibia	Anura	Leptodactylidae	Engystomops	Engystomops puyango	Pacific coastal Ecuador and Peru	Tumbes-Piura Dry Forests	Ecuador	Canaveral	Loja	-4.09857	-80.4252	699	2020	DA, DS, PS, DC	NA	NA	Fieldata
682	Amphibia	Anura	Leptodactylidae	Leptodactylus	Leptodactylus labrosus	Pacific coastal Ecuador and Peru	Tumbes-Piura Dry Forests	Ecuador	Canaveral	Loja	-4.07998	-80.4151	717	2020	DA, DS, PS, DC	NA	NA	Fieldata
683	Amphibia	Anura	Leptodactylidae	Engystomops	Engystomops puyango	Pacific coastal Ecuador and Peru	Tumbes-Piura Dry Forests	Ecuador	Canaveral	Loja	-4.07587	-80.4064	680	2020	DA, DS, PS, DC	NA	NA	Fieldata
684	Amphibia	Anura	Ranidae	Lithobates	Lithobates bwana	Pacific coastal Ecuador and Peru	Tumbes-Piura Dry Forests	Ecuador	Canaveral	Loja	-4.07587	-80.4064	680	2020	DA, DS, PS, DC	NA	NA	Fieldata
685	Amphibia	Anura	Dendrobatidae	Epipedobates	Epipedobates anthonyi	Pacific coastal Ecuador and Peru	Tumbes-Piura Dry Forests	Ecuador	Canaveral	Loja	-4.07436	-80.4047	670	2020	DA, DS, PS, DC	NA	NA	Fieldata
686	Amphibia	Anura	Ranidae	Lithobates	Lithobates bwana	Pacific coastal Ecuador and Peru	Tumbes-Piura Dry Forests	Ecuador	Canaveral	Loja	-4.07405	-80.4057	664	2020	DA, DS, PS, DC	NA	NA	Fieldata
687	Amphibia	Anura	Ranidae	Lithobates	Lithobates bwana	Pacific coastal Ecuador and Peru	Tumbes-Piura Dry Forests	Ecuador	Canaveral	Loja	-4.07323	-80.4025	656	2020	DA, DS, PS, DC	NA	NA	Fieldata
688	Amphibia	Anura	Ranidae	Lithobates	Lithobates bwana	Pacific coastal Ecuador and Peru	Tumbes-Piura Dry Forests	Ecuador	Canaveral	Loja	-4.07134	-80.3995	660	2020	DA, DS, PS, DC	NA	NA	Fieldata
689	Amphibia	Anura	Bufonidae	Rhinella	Rhinella horribilis	Pacific coastal Ecuador and Peru	Tumbes-Piura Dry Forests	Ecuador	Canaveral	Loja	-4.07134	-80.3995	660	2020	DA, DS, PS, DC	NA	NA	Fieldata
690	Amphibia	Anura	Leptodactylidae	Leptodactylus	Leptodactylus labrosus	Pacific coastal Ecuador and Peru	Tumbes-Piura Dry Forests	Ecuador	Canaveral	Loja	-4.07134	-80.3995	660	2020	DA, DS, PS, DC	NA	NA	Fieldata
691	Amphibia	Anura	Bufonidae	Rhinella	Rhinella horribilis	Pacific coastal Ecuador and Peru	Tumbes-Piura Dry Forests	Ecuador	Progreso	Loja	-4.03598	-80.4549	213	2015	DA, DS, PS, DC	569	NA	Fieldata
692	Amphibia	Anura	Hylidae	Trachycephalus	Trachycephalus jordani	Pacific coastal Ecuador and Peru	Tumbes-Piura Dry Forests	Ecuador	Progreso	Loja	-4.03598	-80.4549	213	2015	DA, DS, PS, DC	570	NA	Fieldata
693	Amphibia	Anura	Leptodactylidae	Engystomops	Engystomops puyango	Pacific coastal Ecuador and Peru	Tumbes-Piura Dry Forests	Ecuador	Progreso	Loja	-4.03592	-80.4558	246	2020	DA, DS, PS, DC	NA	NA	Fieldata
694	Amphibia	Anura	Bufonidae	Rhinella	Rhinella horribilis	Pacific coastal Ecuador and Peru	Tumbes-Piura Dry Forests	Ecuador	Progreso	Loja	-4.0341	-80.4551	207	2015	DA, DS, PS, DC	571	NA	Fieldata
695	Amphibia	Anura	Ceratophryidae	Ceratophrys	Ceratophrys stolzmanni	Pacific coastal Ecuador and Peru	Tumbes-Piura Dry Forests	Ecuador	Reserva Natural Cazaderos	Loja	-4.02597	-80.4497	221	2020	DA, DS, PS, DC	NA	NA	Fieldata
696	Amphibia	Anura	Hylidae	Trachycephalus	Trachycephalus jordani	Pacific coastal Ecuador and Peru	Tumbes-Piura Dry Forests	Ecuador	Reserva Natural Cazaderos	Loja	-4.02597	-80.4497	221	2020	DA, DS, PS, DC	NA	NA	Fieldata
697	Amphibia	Anura	Leptodactylidae	Engystomops	Engystomops puyango	Pacific coastal Ecuador and Peru	Tumbes-Piura Dry Forests	Ecuador	Reserva Natural Cazaderos	Loja	-4.02597	-80.4497	221	2020	DA, DS, PS, DC	NA	NA	Fieldata
698	Amphibia	Anura	Leptodactylidae	Leptodactylus	Leptodactylus labrosus	Pacific coastal Ecuador and Peru	Tumbes-Piura Dry Forests	Ecuador	Reserva Natural Cazaderos	Loja	-4.02597	-80.4497	221	2020	DA, DS, PS, DC	NA	NA	Fieldata
699	Amphibia	Anura	Bufonidae	Rhinella	Rhinella horribilis	Pacific coastal Ecuador and Peru	Tumbes-Piura Dry Forests	Ecuador	Reserva Natural Cazaderos	Loja	-4.02597	-80.4497	221	2020	DA, DS, PS, DC	NA	NA	Fieldata
700	Amphibia	Anura	Bufonidae	Rhinella	Rhinella horribilis	Pacific coastal Ecuador and Peru	Tumbes-Piura Dry Forests	Ecuador	Reserva Natural Cazaderos	Loja	-4.02432	-80.4475	208	2020	DA, DS, PS, DC	NA	NA	Fieldata
701	Amphibia	Anura	Leptodactylidae	Engystomops	Engystomops puyango	Pacific coastal Ecuador and Peru	Tumbes-Piura Dry Forests	Ecuador	Reserva Natural Cazaderos	Loja	-4.02432	-80.4475	208	2020	DA, DS, PS, DC	NA	NA	Fieldata
702	Amphibia	Anura	Leptodactylidae	Engystomops	Engystomops puyango	Pacific coastal Ecuador and Peru	Tumbes-Piura Dry Forests	Ecuador	Reserva Natural Cazaderos	Loja	-4.01986	-80.442	229	2020	DA, DS, PS, DC	NA	NA	Fieldata
703	Amphibia	Anura	Leptodactylidae	Leptodactylus	Leptodactylus labrosus	Pacific coastal Ecuador and Peru	Tumbes-Piura Dry Forests	Ecuador	Reserva Natural Cazaderos	Loja	-4.01986	-80.442	229	2020	DA, DS, PS, DC	NA	NA	Fieldata
704	Amphibia	Anura	Leptodactylidae	Leptodactylus	Leptodactylus labrosus	Pacific coastal Ecuador and Peru	Tumbes-Piura Dry Forests	Ecuador	Reserva Natural Cazaderos	Loja	-4.01986	-80.442	229	2020	DA, DS, PS, DC	NA	NA	Fieldata
705	Amphibia	Anura	Leptodactylidae	Engystomops	Engystomops puyango	Pacific coastal Ecuador and Peru	Tumbes-Piura Dry Forests	Ecuador	Reserva Natural Cazaderos	Loja	-4.0168	-80.4148	236	2020	DA, DS, PS, DC	NA	NA	Fieldata
706	Amphibia	Anura	Dendrobatidae	Epipedobates	Epipedobates anthonyi	Pacific coastal Ecuador and Peru	Tumbes-Piura Dry Forests	Ecuador	Progreso	Loja	-4.01511	-80.391	235	2016	DA, DS, PS, DC	573	NA	Fieldata
707	Amphibia	Anura	Hylidae	Trachycephalus	Trachycephalus jordani	Pacific coastal Ecuador and Peru	Tumbes-Piura Dry Forests	Ecuador	Reserva Natural Cazaderos	Loja	-4.01308	-80.4092	221	2020	DA, DS, PS, DC	NA	NA	Fieldata
708	Amphibia	Anura	Bufonidae	Rhinella	Rhinella horribilis	Pacific coastal Ecuador and Peru	Tumbes-Piura Dry Forests	Ecuador	Progreso	Loja	-4.00779	-80.4032	211	2015	DA, DS, PS, DC	572	NA	Fieldata
709	Amphibia	Anura	Ranidae	Lithobates	Lithobates bwana	Pacific coastal Ecuador and Peru	Tumbes-Piura Dry Forests	Ecuador	Reserva Natural Cazaderos	Loja	-4.00409	-80.4016	202	2020	DA, DS, PS, DC	NA	NA	Fieldata
710	Amphibia	Anura	Leptodactylidae	Leptodactylus	Leptodactylus labrosus	Pacific coastal Ecuador and Peru	Tumbes-Piura Dry Forests	Ecuador	Reserva Natural Cazaderos	Loja	-4.00409	-80.4016	202	2020	DA, DS, PS, DC	NA	NA	Fieldata
711	Amphibia	Anura	Bufonidae	Rhinella	Rhinella horribilis	Pacific coastal Ecuador and Peru	Tumbes-Piura Dry Forests	Ecuador	Progreso	Loja	-3.98478	-80.3611	150	2016	DA, DS, PS, DC	579	NA	Fieldata
712	Amphibia	Anura	Bufonidae	Rhinella	Rhinella horribilis	Pacific coastal Ecuador and Peru	Tumbes-Piura Dry Forests	Ecuador		El Oro	-3.8812	-80.0915	0	0	DA, DS, PS, DC	954	NA	Fieldata
713	Amphibia	Anura	Dendrobatidae	Epipedobates	Epipedobates anthonyi	Pacific coastal Ecuador and Peru	Tumbes-Piura Dry Forests	Ecuador		El Oro	-3.88048	-80.0923	306	2015	DA, DS, PS, DC	539	NA	Fieldata
714	Amphibia	Anura	Bufonidae	Rhinella	Rhinella horribilis	Pacific coastal Ecuador and Peru	Tumbes-Piura Dry Forests	Ecuador		El Oro	-3.69644	-80.1965	99	2017	Fausto	NA	NA	Fieldata
715	Amphibia	Anura	Leptodactylidae	Leptodactylus	Leptodactylus labrosus	Pacific coastal Ecuador and Peru	Tumbes-Piura Dry Forests	Peru	Cerros de Amotape	Tumbes	-3.69556	-80.225	53	2020	DA, DS, PS, DC	NA	NA	Fieldata
716	Amphibia	Anura	Hylidae	Scinax	Scinax quinquefasciatus	Pacific coastal Ecuador and Peru	Tumbes-Piura Dry Forests	Peru	Cerros de Amotape	Tumbes	-3.69556	-80.225	53	2020	DA, DS, PS, DC	NA	NA	Fieldata
717	Amphibia	Anura	Bufonidae	Rhinella	Rhinella horribilis	Pacific coastal Ecuador and Peru	Tumbes-Piura Dry Forests	Peru	Cerros de Amotape	Tumbes	-3.69556	-80.225	53	2020	DA, DS, PS, DC	NA	NA	Fieldata
718	Amphibia	Anura	Hylidae	Boana	Boana pellucens	Pacific coastal Ecuador and Peru	Tumbes-Piura Dry Forests	Peru	Cerros de Amotape	Tumbes	-3.69556	-80.225	53	2020	DA, DS, PS, DC	NA	NA	Fieldata
719	Amphibia	Anura	Leptodactylidae	Engystomops	Engystomops randi	Pacific coastal Ecuador and Peru	Tumbes-Piura Dry Forests	Peru	Zona Reservada de Tumbes	Tumbes	-3.69556	-80.225	53	2020	DA, DS, PS, DC	NA	NA	Fieldata
720	Amphibia	Anura	Leptodactylidae	Engystomops	Engystomops pustulatus	Pacific coastal Ecuador and Peru	Tumbes-Piura Dry Forests	Ecuador		El Oro	-3.69064	-80.0782	0	0	DA, DS, PS, DC	823	NA	Fieldata
721	Amphibia	Anura	Leptodactylidae	Engystomops	Engystomops pustulatus	Pacific coastal Ecuador and Peru	Tumbes-Piura Dry Forests	Peru	Cerros de Amotape	Tumbes	-3.68699	-80.2158	54	2020	DA, DS, PS, DC	NA	NA	Fieldata
722	Amphibia	Anura	Bufonidae	Rhinella	Rhinella horribilis	Pacific coastal Ecuador and Peru	Tumbes-Piura Dry Forests	Peru	Cerros de Amotape	Tumbes	-3.68699	-80.2158	54	2020	DA, DS, PS, DC	NA	NA	Fieldata
723	Amphibia	Anura	Leptodactylidae	Leptodactylus	Leptodactylus labrosus	Pacific coastal Ecuador and Peru	Tumbes-Piura Dry Forests	Peru	Cerros de Amotape	Tumbes	-3.68699	-80.2158	54	2020	DA, DS, PS, DC	NA	NA	Fieldata
724	Amphibia	Anura	Leptodactylidae	Engystomops	Engystomops pustulatus	Pacific coastal Ecuador and Peru	Tumbes-Piura Dry Forests	Peru	Cerros de Amotape	Tumbes	-3.68086	-80.2073	77	2020	DA, DS, PS, DC	NA	NA	Fieldata
725	Amphibia	Anura	Bufonidae	Rhinella	Rhinella horribilis	Pacific coastal Ecuador and Peru	Tumbes-Piura Dry Forests	Peru	Cerros de Amotape	Tumbes	-3.68086	-80.2073	77	2020	DA, DS, PS, DC	NA	NA	Fieldata
726	Amphibia	Anura	Leptodactylidae	Leptodactylus	Leptodactylus labrosus	Pacific coastal Ecuador and Peru	Tumbes-Piura Dry Forests	Peru	Cerros de Amotape	Tumbes	-3.68086	-80.2073	77	2020	DA, DS, PS, DC	NA	NA	Fieldata
727	Amphibia	Anura	Hylidae	Scinax	Scinax quinquefasciatus	Pacific coastal Ecuador and Peru	Tumbes-Piura Dry Forests	Ecuador	El Progreso	El Oro	-3.67951	-80.1354	67	2016	DA, DS, PS, DC	684	NA	Fieldata
728	Amphibia	Anura	Hylidae	Trachycephalus	Trachycephalus jordani	Pacific coastal Ecuador and Peru	Tumbes-Piura Dry Forests	Ecuador	El Progreso	El Oro	-3.67951	-80.1354	67	2016	DA, DS, PS, DC	685	NA	Fieldata
729	Amphibia	Anura	Hylidae	Smilisca	Smilisca phaeota	Pacific coastal Ecuador and Peru	Tumbes-Piura Dry Forests	Ecuador	El Progreso	El Oro	-3.6767	-80.1465	63	2016	DA, DS, PS, DC	686	NA	Fieldata
730	Amphibia	Anura	Bufonidae	Rhinella	Rhinella horribilis	Pacific coastal Ecuador and Peru	Tumbes-Piura Dry Forests	Ecuador	Palmales Viejo	El Oro	-3.67581	-80.1074	82	2016	DA, DS, PS, DC	682	NA	Fieldata
731	Amphibia	Anura	Hylidae	Smilisca	Smilisca phaeota	Pacific coastal Ecuador and Peru	Tumbes-Piura Dry Forests	Ecuador	Palmales Viejo	El Oro	-3.67581	-80.1074	82	2016	DA, DS, PS, DC	683	NA	Fieldata
732	Amphibia	Anura	Leptodactylidae	Engystomops	Engystomops randi	Pacific coastal Ecuador and Peru	Tumbes-Piura Dry Forests	Ecuador	Palmales Viejo	El Oro	-3.67581	-80.1074	82	2016	DA, DS, PS, DC	680	NA	Fieldata
733	Amphibia	Anura	Leptodactylidae	Leptodactylus	Leptodactylus labrosus	Pacific coastal Ecuador and Peru	Tumbes-Piura Dry Forests	Ecuador	Palmales Viejo	El Oro	-3.67581	-80.1074	82	2016	DA, DS, PS, DC	681	NA	Fieldata
734	Amphibia	Anura	Bufonidae	Rhinella	Rhinella horribilis	Pacific coastal Ecuador and Peru	Tumbes-Piura Dry Forests	Ecuador	El Progreso	El Oro	-3.67571	-80.154	65	2016	DA, DS, PS, DC	688	NA	Fieldata
735	Amphibia	Anura	Hylidae	Scinax	Scinax quinquefasciatus	Pacific coastal Ecuador and Peru	Tumbes-Piura Dry Forests	Ecuador	El Progreso	El Oro	-3.67571	-80.154	65	2016	DA, DS, PS, DC	687	NA	Fieldata
736	Amphibia	Anura	Leptodactylidae	Engystomops	Engystomops randi	Pacific coastal Ecuador and Peru	Tumbes-Piura Dry Forests	Ecuador	El Progreso	El Oro	-3.67571	-80.154	65	2016	DA, DS, PS, DC	689	NA	Fieldata
737	Amphibia	Anura	Ceratophryidae	Ceratophrys	Ceratophrys stolzmanni	Pacific coastal Ecuador and Peru	Tumbes-Piura Dry Forests	Ecuador	El Progreso	El Oro	-3.67414	-80.1578	65	2016	DA, DS, PS, DC	690	NA	Fieldata
738	Amphibia	Anura	Hylidae	Trachycephalus	Trachycephalus jordani	Pacific coastal Ecuador and Peru	Tumbes-Piura Dry Forests	Ecuador	El Progreso	El Oro	-3.67414	-80.1578	65	2016	DA, DS, PS, DC	693	NA	Fieldata
739	Amphibia	Anura	Leptodactylidae	Engystomops	Engystomops pustulatus	Pacific coastal Ecuador and Peru	Tumbes-Piura Dry Forests	Ecuador	El Progreso	El Oro	-3.67414	-80.1578	65	2016	DA, DS, PS, DC	692	NA	Fieldata
740	Amphibia	Anura	Leptodactylidae	Engystomops	Engystomops randi	Pacific coastal Ecuador and Peru	Tumbes-Piura Dry Forests	Ecuador	El Progreso	El Oro	-3.67414	-80.1578	65	2016	DA, DS, PS, DC	691	NA	Fieldata
741	Amphibia	Anura	Bufonidae	Rhinella	Rhinella horribilis	Pacific coastal Ecuador and Peru	Tumbes-Piura Dry Forests	Ecuador	Palmales	El Oro	-3.66328	-80.0988	76	2016	DA, DS, PS, DC	679	NA	Fieldata
742	Amphibia	Anura	Bufonidae	Rhinella	Rhinella horribilis	Pacific coastal Ecuador and Peru	Tumbes-Piura Dry Forests	Ecuador	Quebrada Seca	El Oro	-3.6625	-80.1832	49	2016	DA, DS, PS, DC	696	NA	Fieldata
743	Amphibia	Anura	Hylidae	Scinax	Scinax quinquefasciatus	Pacific coastal Ecuador and Peru	Tumbes-Piura Dry Forests	Ecuador	Quebrada Seca	El Oro	-3.6625	-80.1832	49	2016	DA, DS, PS, DC	698	NA	Fieldata
744	Amphibia	Anura	Hylidae	Trachycephalus	Trachycephalus jordani	Pacific coastal Ecuador and Peru	Tumbes-Piura Dry Forests	Ecuador	Quebrada Seca	El Oro	-3.6625	-80.1832	49	2016	DA, DS, PS, DC	697	NA	Fieldata
745	Amphibia	Anura	Leptodactylidae	Engystomops	Engystomops pustulatus	Pacific coastal Ecuador and Peru	Tumbes-Piura Dry Forests	Ecuador	Quebrada Seca	El Oro	-3.6625	-80.1832	49	2016	DA, DS, PS, DC	694	NA	Fieldata
746	Amphibia	Anura	Leptodactylidae	Leptodactylus	Leptodactylus labrosus	Pacific coastal Ecuador and Peru	Tumbes-Piura Dry Forests	Ecuador	Quebrada Seca	El Oro	-3.6625	-80.1832	49	2016	DA, DS, PS, DC	695	NA	Fieldata
747	Amphibia	Anura	Hylidae	Scinax	Scinax quinquefasciatus	Pacific coastal Ecuador and Peru	Tumbes-Piura Dry Forests	Ecuador	Palmales	El Oro	-3.66123	-80.097	78	2016	DA, DS, PS, DC	677	NA	Fieldata
748	Amphibia	Anura	Hylidae	Trachycephalus	Trachycephalus jordani	Pacific coastal Ecuador and Peru	Tumbes-Piura Dry Forests	Ecuador	Palmales	El Oro	-3.66123	-80.097	78	2016	DA, DS, PS, DC	675	NA	Fieldata
749	Amphibia	Anura	Leptodactylidae	Engystomops	Engystomops pustulatus	Pacific coastal Ecuador and Peru	Tumbes-Piura Dry Forests	Ecuador	Palmales	El Oro	-3.66123	-80.097	78	2016	DA, DS, PS, DC	678	NA	Fieldata
750	Amphibia	Anura	Leptodactylidae	Engystomops	Engystomops randi	Pacific coastal Ecuador and Peru	Tumbes-Piura Dry Forests	Ecuador	Palmales	El Oro	-3.66123	-80.097	78	2016	DA, DS, PS, DC	676	NA	Fieldata
751	Amphibia	Anura	Hylidae	Smilisca	Smilisca phaeota	Pacific coastal Ecuador and Peru	Tumbes-Piura Dry Forests	Ecuador	Palmales	El Oro	-3.65802	-80.0945	85	2016	DA, DS, PS, DC	673	NA	Fieldata
752	Amphibia	Anura	Leptodactylidae	Engystomops	Engystomops randi	Pacific coastal Ecuador and Peru	Tumbes-Piura Dry Forests	Ecuador	Palmales	El Oro	-3.65802	-80.0945	85	2016	DA, DS, PS, DC	674	NA	Fieldata
753	Amphibia	Anura	Leptodactylidae	Engystomops	Engystomops randi	Pacific coastal Ecuador and Peru	Tumbes-Piura Dry Forests	Peru	Zona Reservada de Tumbes	Tumbes	-3.65775	-80.1974	43	2020	DA, DS, PS, DC	NA	NA	Fieldata
754	Amphibia	Anura	Bufonidae	Rhinella	Rhinella horribilis	Pacific coastal Ecuador and Peru	Tumbes-Piura Dry Forests	Peru	Cerros de Amotape	Tumbes	-3.65775	-80.1974	43	2020	DA, DS, PS, DC	NA	NA	Fieldata
755	Amphibia	Anura	Leptodactylidae	Leptodactylus	Leptodactylus labrosus	Pacific coastal Ecuador and Peru	Tumbes-Piura Dry Forests	Peru	Cerros de Amotape	Tumbes	-3.65775	-80.1974	43	2020	DA, DS, PS, DC	NA	NA	Fieldata
756	Amphibia	Anura	Leptodactylidae	Leptodactylus	Leptodactylus labrosus	Pacific coastal Ecuador and Peru	Tumbes-Piura Dry Forests	Ecuador	Palmales	El Oro	-3.65748	-80.0941	82	2016	DA, DS, PS, DC	672	NA	Fieldata
757	Amphibia	Anura	Leptodactylidae	Engystomops	Engystomops pustulatus	Pacific coastal Ecuador and Peru	Tumbes-Piura Dry Forests	Ecuador	Carcabon	El Oro	-3.65533	-80.183	48	2016	DA, DS, PS, DC	594	NA	Fieldata
758	Amphibia	Anura	Leptodactylidae	Engystomops	Engystomops randi	Pacific coastal Ecuador and Peru	Tumbes-Piura Dry Forests	Ecuador	Carcabon	El Oro	-3.65533	-80.183	48	2016	DA, DS, PS, DC	593	NA	Fieldata
759	Amphibia	Anura	Leptodactylidae	Leptodactylus	Leptodactylus labrosus	Pacific coastal Ecuador and Peru	Tumbes-Piura Dry Forests	Ecuador	Carcabon	El Oro	-3.65533	-80.183	48	2016	DA, DS, PS, DC	595	NA	Fieldata
760	Amphibia	Anura	Leptodactylidae	Leptodactylus	Leptodactylus labrosus	Pacific coastal Ecuador and Peru	Tumbes-Piura Dry Forests	Ecuador	Carcabon	El Oro	-3.65323	-80.1839	58	2016	DA, DS, PS, DC	592	NA	Fieldata
761	Amphibia	Anura	Dendrobatidae	Epipedobates	Epipedobates anthonyi	Pacific coastal Ecuador and Peru	Tumbes-Piura Dry Forests	Ecuador		El Oro	-3.6511	-80.1004	139	2017	Fausto	NA	NA	Fieldata
762	Amphibia	Anura	Dendrobatidae	Epipedobates	Epipedobates anthonyi	Pacific coastal Ecuador and Peru	Tumbes-Piura Dry Forests	Ecuador		El Oro	-3.6511	-80.1004	139	2017	Fausto	NA	NA	Fieldata
763	Amphibia	Anura	Dendrobatidae	Epipedobates	Epipedobates anthonyi	Pacific coastal Ecuador and Peru	Tumbes-Piura Dry Forests	Ecuador		El Oro	-3.6511	-80.1004	139	2017	Fausto	NA	NA	Fieldata
764	Amphibia	Anura	Dendrobatidae	Epipedobates	Epipedobates anthonyi	Pacific coastal Ecuador and Peru	Tumbes-Piura Dry Forests	Ecuador		El Oro	-3.6511	-80.1004	139	2017	Fausto	NA	NA	Fieldata
765	Amphibia	Anura	Dendrobatidae	Epipedobates	Epipedobates anthonyi	Pacific coastal Ecuador and Peru	Tumbes-Piura Dry Forests	Ecuador		El Oro	-3.6511	-80.1004	139	2017	Fausto	NA	NA	Fieldata
766	Amphibia	Anura	Dendrobatidae	Epipedobates	Epipedobates anthonyi	Pacific coastal Ecuador and Peru	Tumbes-Piura Dry Forests	Ecuador		El Oro	-3.6511	-80.1004	139	2017	Fausto	NA	NA	Fieldata
767	Amphibia	Anura	Dendrobatidae	Epipedobates	Epipedobates anthonyi	Pacific coastal Ecuador and Peru	Tumbes-Piura Dry Forests	Ecuador		El Oro	-3.6511	-80.1004	139	2017	Fausto	NA	NA	Fieldata
768	Amphibia	Anura	Dendrobatidae	Epipedobates	Epipedobates anthonyi	Pacific coastal Ecuador and Peru	Tumbes-Piura Dry Forests	Ecuador		El Oro	-3.6511	-80.1004	139	2017	Fausto	NA	NA	Fieldata
769	Amphibia	Anura	Dendrobatidae	Epipedobates	Epipedobates anthonyi	Pacific coastal Ecuador and Peru	Tumbes-Piura Dry Forests	Ecuador		El Oro	-3.6511	-80.1004	139	2017	Fausto	NA	NA	Fieldata
770	Amphibia	Anura	Dendrobatidae	Epipedobates	Epipedobates anthonyi	Pacific coastal Ecuador and Peru	Tumbes-Piura Dry Forests	Ecuador		El Oro	-3.6511	-80.1004	139	2017	Fausto	NA	NA	Fieldata
771	Amphibia	Anura	Dendrobatidae	Epipedobates	Epipedobates anthonyi	Pacific coastal Ecuador and Peru	Tumbes-Piura Dry Forests	Ecuador		El Oro	-3.6511	-80.1004	139	2017	Fausto	NA	NA	Fieldata
772	Amphibia	Anura	Ceratophryidae	Ceratophrys	Ceratophrys stolzmanni	Pacific coastal Ecuador and Peru	Tumbes-Piura Dry Forests	Ecuador	Carcabon	El Oro	-3.64428	-80.1848	56	2016	DA, DS, PS, DC	591	NA	Fieldata
773	Amphibia	Anura	Ceratophryidae	Ceratophrys	Ceratophrys stolzmanni	Pacific coastal Ecuador and Peru	Tumbes-Piura Dry Forests	Ecuador	Carcabon	El Oro	-3.64334	-80.1839	62	2016	DA, DS, PS, DC	596	NA	Fieldata
774	Amphibia	Anura	Bufonidae	Rhinella	Rhinella horribilis	Pacific coastal Ecuador and Peru	Tumbes-Piura Dry Forests	Ecuador	Carcabon	El Oro	-3.64214	-80.1645	69	2016	DA, DS, PS, DC	639	NA	Fieldata
775	Amphibia	Anura	Hylidae	Trachycephalus	Trachycephalus jordani	Pacific coastal Ecuador and Peru	Tumbes-Piura Dry Forests	Ecuador	Carcabon	El Oro	-3.64136	-80.1647	71	2016	DA, DS, PS, DC	638	NA	Fieldata
776	Amphibia	Anura	Leptodactylidae	Engystomops	Engystomops pustulatus	Pacific coastal Ecuador and Peru	Tumbes-Piura Dry Forests	Ecuador	Carcabon	El Oro	-3.64136	-80.1647	71	2016	DA, DS, PS, DC	637	NA	Fieldata
777	Amphibia	Anura	Leptodactylidae	Leptodactylus	Leptodactylus labrosus	Pacific coastal Ecuador and Peru	Tumbes-Piura Dry Forests	Ecuador	Carcabon	El Oro	-3.64122	-80.1653	75	2016	DA, DS, PS, DC	634	NA	Fieldata
778	Amphibia	Anura	Leptodactylidae	Leptodactylus	Leptodactylus labrosus	Pacific coastal Ecuador and Peru	Tumbes-Piura Dry Forests	Ecuador	Carcabon	El Oro	-3.64115	-80.1665	78	2016	DA, DS, PS, DC	640	NA	Fieldata
779	Amphibia	Anura	Ceratophryidae	Ceratophrys	Ceratophrys stolzmanni	Pacific coastal Ecuador and Peru	Tumbes-Piura Dry Forests	Ecuador	Carcabon	El Oro	-3.64112	-80.165	73	2016	DA, DS, PS, DC	635	NA	Fieldata
780	Amphibia	Anura	Hylidae	Trachycephalus	Trachycephalus jordani	Pacific coastal Ecuador and Peru	Tumbes-Piura Dry Forests	Ecuador	Carcabon	El Oro	-3.64112	-80.165	73	2016	DA, DS, PS, DC	636	NA	Fieldata
781	Amphibia	Anura	Leptodactylidae	Leptodactylus	Leptodactylus labrosus	Pacific coastal Ecuador and Peru	Tumbes-Piura Dry Forests	Ecuador	Carcabon	El Oro	-3.64085	-80.1843	79	2016	DA, DS, PS, DC	597	NA	Fieldata
782	Amphibia	Anura	Ceratophryidae	Ceratophrys	Ceratophrys stolzmanni	Pacific coastal Ecuador and Peru	Tumbes-Piura Dry Forests	Ecuador	Carcabon	El Oro	-3.64085	-80.167	83	2016	DA, DS, PS, DC	633	NA	Fieldata
783	Amphibia	Anura	Leptodactylidae	Engystomops	Engystomops randi	Pacific coastal Ecuador and Peru	Tumbes-Piura Dry Forests	Ecuador	Carcabon	El Oro	-3.64021	-80.1677	85	2016	DA, DS, PS, DC	641	NA	Fieldata
784	Amphibia	Anura	Bufonidae	Rhinella	Rhinella horribilis	Pacific coastal Ecuador and Peru	Tumbes-Piura Dry Forests	Ecuador	Carcabon	El Oro	-3.63988	-80.1691	92	2016	DA, DS, PS, DC	631	NA	Fieldata
785	Amphibia	Anura	Ceratophryidae	Ceratophrys	Ceratophrys stolzmanni	Pacific coastal Ecuador and Peru	Tumbes-Piura Dry Forests	Ecuador	Carcabon	El Oro	-3.63988	-80.1691	92	2016	DA, DS, PS, DC	629	NA	Fieldata
786	Amphibia	Anura	Leptodactylidae	Leptodactylus	Leptodactylus labrosus	Pacific coastal Ecuador and Peru	Tumbes-Piura Dry Forests	Ecuador	Carcabon	El Oro	-3.63988	-80.1691	92	2016	DA, DS, PS, DC	630	NA	Fieldata
787	Amphibia	Anura	Leptodactylidae	Engystomops	Engystomops pustulatus	Pacific coastal Ecuador and Peru	Tumbes-Piura Dry Forests	Ecuador	Carcabon	El Oro	-3.63983	-80.1704	102	2016	DA, DS, PS, DC	627	NA	Fieldata
788	Amphibia	Anura	Leptodactylidae	Leptodactylus	Leptodactylus labrosus	Pacific coastal Ecuador and Peru	Tumbes-Piura Dry Forests	Ecuador	Carcabon	El Oro	-3.63983	-80.1704	102	2016	DA, DS, PS, DC	628	NA	Fieldata
789	Amphibia	Anura	Hylidae	Trachycephalus	Trachycephalus jordani	Pacific coastal Ecuador and Peru	Tumbes-Piura Dry Forests	Ecuador	Carcabon	El Oro	-3.63973	-80.1682	83	2016	DA, DS, PS, DC	632	NA	Fieldata
790	Amphibia	Anura	Ceratophryidae	Ceratophrys	Ceratophrys stolzmanni	Pacific coastal Ecuador and Peru	Tumbes-Piura Dry Forests	Ecuador	Carcabon	El Oro	-3.63915	-80.1852	67	2016	DA, DS, PS, DC	590	NA	Fieldata
791	Amphibia	Anura	Bufonidae	Rhinella	Rhinella horribilis	Pacific coastal Ecuador and Peru	Tumbes-Piura Dry Forests	Ecuador	Carcabon	El Oro	-3.63915	-80.1715	93	2016	DA, DS, PS, DC	625	NA	Fieldata
792	Amphibia	Anura	Ceratophryidae	Ceratophrys	Ceratophrys stolzmanni	Pacific coastal Ecuador and Peru	Tumbes-Piura Dry Forests	Ecuador	Carcabon	El Oro	-3.63915	-80.1715	93	2016	DA, DS, PS, DC	624	NA	Fieldata
793	Amphibia	Anura	Leptodactylidae	Engystomops	Engystomops pustulatus	Pacific coastal Ecuador and Peru	Tumbes-Piura Dry Forests	Ecuador	Carcabon	El Oro	-3.63915	-80.1715	93	2016	DA, DS, PS, DC	626	NA	Fieldata
794	Amphibia	Anura	Hylidae	Scinax	Scinax quinquefasciatus	Pacific coastal Ecuador and Peru	Tumbes-Piura Dry Forests	Ecuador	Carcabon	El Oro	-3.63828	-80.1722	83	2016	DA, DS, PS, DC	622	NA	Fieldata
795	Amphibia	Anura	Leptodactylidae	Engystomops	Engystomops randi	Pacific coastal Ecuador and Peru	Tumbes-Piura Dry Forests	Ecuador	Carcabon	El Oro	-3.63828	-80.1722	83	2016	DA, DS, PS, DC	623	NA	Fieldata
796	Amphibia	Anura	Ceratophryidae	Ceratophrys	Ceratophrys stolzmanni	Pacific coastal Ecuador and Peru	Tumbes-Piura Dry Forests	Ecuador	Carcabon	El Oro	-3.63792	-80.1736	86	2016	DA, DS, PS, DC	642	NA	Fieldata
797	Amphibia	Anura	Leptodactylidae	Engystomops	Engystomops pustulatus	Pacific coastal Ecuador and Peru	Tumbes-Piura Dry Forests	Ecuador	Carcabon	El Oro	-3.63792	-80.1736	86	2016	DA, DS, PS, DC	643	NA	Fieldata
798	Amphibia	Anura	Ceratophryidae	Ceratophrys	Ceratophrys stolzmanni	Pacific coastal Ecuador and Peru	Tumbes-Piura Dry Forests	Ecuador	Carcabon	El Oro	-3.63679	-80.1739	76	2016	DA, DS, PS, DC	619	NA	Fieldata
799	Amphibia	Anura	Leptodactylidae	Engystomops	Engystomops pustulatus	Pacific coastal Ecuador and Peru	Tumbes-Piura Dry Forests	Ecuador	Carcabon	El Oro	-3.63679	-80.1739	76	2016	DA, DS, PS, DC	621	NA	Fieldata
800	Amphibia	Anura	Leptodactylidae	Leptodactylus	Leptodactylus labrosus	Pacific coastal Ecuador and Peru	Tumbes-Piura Dry Forests	Ecuador	Carcabon	El Oro	-3.63679	-80.1739	76	2016	DA, DS, PS, DC	620	NA	Fieldata
801	Amphibia	Anura	Leptodactylidae	Engystomops	Engystomops pustulatus	Pacific coastal Ecuador and Peru	Tumbes-Piura Dry Forests	Ecuador	Carcabon	El Oro	-3.6351	-80.1766	58	2016	DA, DS, PS, DC	644	NA	Fieldata
802	Amphibia	Anura	Leptodactylidae	Engystomops	Engystomops randi	Pacific coastal Ecuador and Peru	Tumbes-Piura Dry Forests	Ecuador	Carcabon	El Oro	-3.6351	-80.1766	58	2016	DA, DS, PS, DC	645	NA	Fieldata
803	Amphibia	Anura	Leptodactylidae	Engystomops	Engystomops pustulatus	Pacific coastal Ecuador and Peru	Tumbes-Piura Dry Forests	Ecuador	Carcabon	El Oro	-3.6346	-80.1771	58	2016	DA, DS, PS, DC	618	NA	Fieldata
804	Amphibia	Anura	Leptodactylidae	Engystomops	Engystomops randi	Pacific coastal Ecuador and Peru	Tumbes-Piura Dry Forests	Ecuador	Carcabon	El Oro	-3.63451	-80.1783	50	2016	DA, DS, PS, DC	646	NA	Fieldata
805	Amphibia	Anura	Bufonidae	Rhinella	Rhinella horribilis	Pacific coastal Ecuador and Peru	Tumbes-Piura Dry Forests	Ecuador	Carcabon	El Oro	-3.63428	-80.1789	49	2016	DA, DS, PS, DC	648	NA	Fieldata
806	Amphibia	Anura	Ceratophryidae	Ceratophrys	Ceratophrys stolzmanni	Pacific coastal Ecuador and Peru	Tumbes-Piura Dry Forests	Ecuador	Carcabon	El Oro	-3.63428	-80.1789	49	2016	DA, DS, PS, DC	650	NA	Fieldata
807	Amphibia	Anura	Leptodactylidae	Engystomops	Engystomops pustulatus	Pacific coastal Ecuador and Peru	Tumbes-Piura Dry Forests	Ecuador	Carcabon	El Oro	-3.63428	-80.1789	49	2016	DA, DS, PS, DC	651	NA	Fieldata
808	Amphibia	Anura	Leptodactylidae	Engystomops	Engystomops randi	Pacific coastal Ecuador and Peru	Tumbes-Piura Dry Forests	Ecuador	Carcabon	El Oro	-3.63428	-80.1789	49	2016	DA, DS, PS, DC	647	NA	Fieldata
809	Amphibia	Anura	Leptodactylidae	Leptodactylus	Leptodactylus labrosus	Pacific coastal Ecuador and Peru	Tumbes-Piura Dry Forests	Ecuador	Carcabon	El Oro	-3.63428	-80.1789	49	2016	DA, DS, PS, DC	649	NA	Fieldata
810	Amphibia	Anura	Bufonidae	Rhinella	Rhinella horribilis	Pacific coastal Ecuador and Peru	Tumbes-Piura Dry Forests	Ecuador	Carcabon	El Oro	-3.63415	-80.18	48	2016	DA, DS, PS, DC	653	NA	Fieldata
811	Amphibia	Anura	Leptodactylidae	Engystomops	Engystomops randi	Pacific coastal Ecuador and Peru	Tumbes-Piura Dry Forests	Ecuador	Carcabon	El Oro	-3.63415	-80.18	48	2016	DA, DS, PS, DC	652	NA	Fieldata
812	Amphibia	Anura	Bufonidae	Rhinella	Rhinella horribilis	Pacific coastal Ecuador and Peru	Tumbes-Piura Dry Forests	Ecuador	Carcabon	El Oro	-3.63403	-80.1815	55	2016	DA, DS, PS, DC	615	NA	Fieldata
813	Amphibia	Anura	Leptodactylidae	Engystomops	Engystomops pustulatus	Pacific coastal Ecuador and Peru	Tumbes-Piura Dry Forests	Ecuador	Carcabon	El Oro	-3.63403	-80.1815	55	2016	DA, DS, PS, DC	617	NA	Fieldata
814	Amphibia	Anura	Leptodactylidae	Leptodactylus	Leptodactylus labrosus	Pacific coastal Ecuador and Peru	Tumbes-Piura Dry Forests	Ecuador	Carcabon	El Oro	-3.63403	-80.1815	55	2016	DA, DS, PS, DC	616	NA	Fieldata
815	Amphibia	Anura	Hylidae	Trachycephalus	Trachycephalus jordani	Pacific coastal Ecuador and Peru	Tumbes-Piura Dry Forests	Ecuador	Carcabon	El Oro	-3.63355	-80.1853	52	2016	DA, DS, PS, DC	613	NA	Fieldata
816	Amphibia	Anura	Hylidae	Trachycephalus	Trachycephalus quadrangulum	Pacific coastal Ecuador and Peru	Tumbes-Piura Dry Forests	Ecuador	Carcabon	El Oro	-3.63355	-80.1853	52	2016	DA, DS, PS, DC	614	NA	Fieldata
817	Amphibia	Anura	Leptodactylidae	Engystomops	Engystomops pustulatus	Pacific coastal Ecuador and Peru	Tumbes-Piura Dry Forests	Ecuador	Carcabon	El Oro	-3.63355	-80.1853	52	2016	DA, DS, PS, DC	612	NA	Fieldata
818	Amphibia	Anura	Leptodactylidae	Leptodactylus	Leptodactylus labrosus	Pacific coastal Ecuador and Peru	Tumbes-Piura Dry Forests	Ecuador	Carcabon	El Oro	-3.63355	-80.1853	52	2016	DA, DS, PS, DC	611	NA	Fieldata
819	Amphibia	Anura	Ceratophryidae	Ceratophrys	Ceratophrys stolzmanni	Pacific coastal Ecuador and Peru	Tumbes-Piura Dry Forests	Ecuador	Carcabon	El Oro	-3.63307	-80.1855	45	2016	DA, DS, PS, DC	588	NA	Fieldata
820	Amphibia	Anura	Leptodactylidae	Leptodactylus	Leptodactylus labrosus	Pacific coastal Ecuador and Peru	Tumbes-Piura Dry Forests	Ecuador	Carcabon	El Oro	-3.63307	-80.1855	45	2016	DA, DS, PS, DC	589	NA	Fieldata
821	Amphibia	Anura	Ceratophryidae	Ceratophrys	Ceratophrys stolzmanni	Pacific coastal Ecuador and Peru	Tumbes-Piura Dry Forests	Ecuador	Carcabon	El Oro	-3.63117	-80.1856	42	2016	DA, DS, PS, DC	586	NA	Fieldata
822	Amphibia	Anura	Leptodactylidae	Engystomops	Engystomops pustulatus	Pacific coastal Ecuador and Peru	Tumbes-Piura Dry Forests	Ecuador	Carcabon	El Oro	-3.63117	-80.1856	42	2016	DA, DS, PS, DC	587	NA	Fieldata
823	Amphibia	Anura	Ceratophryidae	Ceratophrys	Ceratophrys stolzmanni	Pacific coastal Ecuador and Peru	Tumbes-Piura Dry Forests	Ecuador	Arenillas	El Oro	-3.631	-80.08	97	2016	DA, DS, PS, DC	668	NA	Fieldata
824	Amphibia	Anura	Hylidae	Trachycephalus	Trachycephalus jordani	Pacific coastal Ecuador and Peru	Tumbes-Piura Dry Forests	Ecuador	Arenillas	El Oro	-3.631	-80.08	97	2016	DA, DS, PS, DC	670	NA	Fieldata
825	Amphibia	Anura	Hylidae	Trachycephalus	Trachycephalus quadrangulum	Pacific coastal Ecuador and Peru	Tumbes-Piura Dry Forests	Ecuador	Arenillas	El Oro	-3.631	-80.08	97	2016	DA, DS, PS, DC	669	NA	Fieldata
826	Amphibia	Anura	Leptodactylidae	Leptodactylus	Leptodactylus labrosus	Pacific coastal Ecuador and Peru	Tumbes-Piura Dry Forests	Ecuador	Arenillas	El Oro	-3.631	-80.08	97	2016	DA, DS, PS, DC	671	NA	Fieldata
827	Amphibia	Anura	Hylidae	Trachycephalus	Trachycephalus jordani	Pacific coastal Ecuador and Peru	Tumbes-Piura Dry Forests	Ecuador	Carcabon	El Oro	-3.62956	-80.1856	46	2016	DA, DS, PS, DC	598	NA	Fieldata
828	Amphibia	Anura	Bufonidae	Rhinella	Rhinella horribilis	Pacific coastal Ecuador and Peru	Tumbes-Piura Dry Forests	Ecuador	Carcabon	El Oro	-3.6294	-80.1857	40	2016	DA, DS, PS, DC	583	NA	Fieldata
829	Amphibia	Anura	Bufonidae	Rhinella	Rhinella horribilis	Pacific coastal Ecuador and Peru	Tumbes-Piura Dry Forests	Ecuador	Carcabon	El Oro	-3.6294	-80.1857	39	2016	DA, DS, PS, DC	585	NA	Fieldata
830	Amphibia	Anura	Ceratophryidae	Ceratophrys	Ceratophrys stolzmanni	Pacific coastal Ecuador and Peru	Tumbes-Piura Dry Forests	Ecuador	Carcabon	El Oro	-3.6294	-80.1857	39	2016	DA, DS, PS, DC	584	NA	Fieldata
831	Amphibia	Anura	Hylidae	Scinax	Scinax quinquefasciatus	Pacific coastal Ecuador and Peru	Tumbes-Piura Dry Forests	Peru	Cerros de Amotape	Tumbes	-3.62843	-80.1997	35	2020	DA, DS, PS, DC	NA	NA	Fieldata
832	Amphibia	Anura	Ceratophryidae	Ceratophrys	Ceratophrys stolzmanni	Pacific coastal Ecuador and Peru	Tumbes-Piura Dry Forests	Ecuador	Arenillas	El Oro	-3.62774	-80.0739	103	2016	DA, DS, PS, DC	666	NA	Fieldata
833	Amphibia	Anura	Hylidae	Trachycephalus	Trachycephalus quadrangulum	Pacific coastal Ecuador and Peru	Tumbes-Piura Dry Forests	Ecuador	Arenillas	El Oro	-3.62774	-80.0739	103	2016	DA, DS, PS, DC	667	NA	Fieldata
834	Amphibia	Anura	Leptodactylidae	Engystomops	Engystomops pustulatus	Pacific coastal Ecuador and Peru	Tumbes-Piura Dry Forests	Ecuador	Carcabon	El Oro	-3.62762	-80.1863	32	2016	DA, DS, PS, DC	582	NA	Fieldata
835	Amphibia	Anura	Bufonidae	Rhinella	Rhinella horribilis	Pacific coastal Ecuador and Peru	Tumbes-Piura Dry Forests	Ecuador	Carcabon	El Oro	-3.62397	-80.1861	31	2016	DA, DS, PS, DC	580	NA	Fieldata
836	Amphibia	Anura	Leptodactylidae	Leptodactylus	Leptodactylus labrosus	Pacific coastal Ecuador and Peru	Tumbes-Piura Dry Forests	Ecuador	Carcabon	El Oro	-3.62397	-80.1861	31	2016	DA, DS, PS, DC	581	NA	Fieldata
837	Amphibia	Anura	Hylidae	Trachycephalus	Trachycephalus jordani	Pacific coastal Ecuador and Peru	Tumbes-Piura Dry Forests	Ecuador	Carcabon	El Oro	-3.62338	-80.1843	38	2016	DA, DS, PS, DC	599	NA	Fieldata
838	Amphibia	Anura	Bufonidae	Rhinella	Rhinella horribilis	Pacific coastal Ecuador and Peru	Tumbes-Piura Dry Forests	Ecuador	Arenillas	El Oro	-3.62277	-80.1602	50	0	DA, DS, PS, DC	18	NA	Fieldata
839	Amphibia	Anura	Dendrobatidae	Epipedobates	Epipedobates anthonyi	Pacific coastal Ecuador and Peru	Tumbes-Piura Dry Forests	Ecuador	Arenillas	El Oro	-3.62277	-80.1602	50	0	DA, DS, PS, DC	20	NA	Fieldata
840	Amphibia	Anura	Dendrobatidae	Hyloxalus	Hyloxalus infraguttatus	Pacific coastal Ecuador and Peru	Tumbes-Piura Dry Forests	Ecuador	Arenillas	El Oro	-3.62277	-80.1602	50	0	DA, DS, PS, DC	21	NA	Fieldata
841	Amphibia	Anura	Hylidae	Boana	Boana pellucens	Pacific coastal Ecuador and Peru	Tumbes-Piura Dry Forests	Ecuador	Arenillas	El Oro	-3.62277	-80.1602	50	0	DA, DS, PS, DC	23	NA	Fieldata
842	Amphibia	Anura	Hylidae	Smilisca	Smilisca phaeota	Pacific coastal Ecuador and Peru	Tumbes-Piura Dry Forests	Ecuador	Arenillas	El Oro	-3.62277	-80.1602	50	0	DA, DS, PS, DC	24	NA	Fieldata
843	Amphibia	Anura	Leptodactylidae	Leptodactylus	Leptodactylus labrosus	Pacific coastal Ecuador and Peru	Tumbes-Piura Dry Forests	Ecuador	Carcabon	El Oro	-3.62252	-80.1832	36	2016	DA, DS, PS, DC	600	NA	Fieldata
844	Amphibia	Anura	Ceratophryidae	Ceratophrys	Ceratophrys stolzmanni	Pacific coastal Ecuador and Peru	Tumbes-Piura Dry Forests	Ecuador	Carcabon	El Oro	-3.62247	-80.1779	47	2015	DA, DS, PS, DC	382	NA	Fieldata
845	Amphibia	Anura	Hylidae	Trachycephalus	Trachycephalus jordani	Pacific coastal Ecuador and Peru	Tumbes-Piura Dry Forests	Ecuador	Carcabon	El Oro	-3.62247	-80.1779	47	2015	DA, DS, PS, DC	383	NA	Fieldata
846	Amphibia	Anura	Hylidae	Trachycephalus	Trachycephalus quadrangulum	Pacific coastal Ecuador and Peru	Tumbes-Piura Dry Forests	Ecuador	Carcabon	El Oro	-3.62247	-80.1779	47	2015	DA, DS, PS, DC	385	NA	Fieldata
847	Amphibia	Anura	Leptodactylidae	Engystomops	Engystomops pustulatus	Pacific coastal Ecuador and Peru	Tumbes-Piura Dry Forests	Ecuador	Carcabon	El Oro	-3.62247	-80.1779	47	2015	DA, DS, PS, DC	384	NA	Fieldata
848	Amphibia	Anura	Ceratophryidae	Ceratophrys	Ceratophrys stolzmanni	Pacific coastal Ecuador and Peru	Tumbes-Piura Dry Forests	Ecuador	Carcabon	El Oro	-3.62233	-80.1764	41	2015	DA, DS, PS, DC	386	NA	Fieldata
849	Amphibia	Anura	Ceratophryidae	Ceratophrys	Ceratophrys stolzmanni	Pacific coastal Ecuador and Peru	Tumbes-Piura Dry Forests	Ecuador	Carcabon	El Oro	-3.6222	-80.1763	43	2015	DA, DS, PS, DC	387	NA	Fieldata
850	Amphibia	Anura	Ceratophryidae	Ceratophrys	Ceratophrys stolzmanni	Pacific coastal Ecuador and Peru	Tumbes-Piura Dry Forests	Ecuador		El Oro	-3.6222	-80.1763	0	0	DA, DS, PS, DC	916	NA	Fieldata
851	Amphibia	Anura	Ceratophryidae	Ceratophrys	Ceratophrys stolzmanni	Pacific coastal Ecuador and Peru	Tumbes-Piura Dry Forests	Ecuador	Carcabon	El Oro	-3.62213	-80.1763	43	2015	DA, DS, PS, DC	388	NA	Fieldata
852	Amphibia	Anura	Ceratophryidae	Ceratophrys	Ceratophrys stolzmanni	Pacific coastal Ecuador and Peru	Tumbes-Piura Dry Forests	Ecuador	Carcabon	El Oro	-3.62213	-80.1758	42	2015	DA, DS, PS, DC	389	NA	Fieldata
853	Amphibia	Anura	Hylidae	Trachycephalus	Trachycephalus jordani	Pacific coastal Ecuador and Peru	Tumbes-Piura Dry Forests	Ecuador	Carcabon	El Oro	-3.62213	-80.1758	42	2015	DA, DS, PS, DC	390	NA	Fieldata
854	Amphibia	Anura	Hylidae	Trachycephalus	Trachycephalus quadrangulum	Pacific coastal Ecuador and Peru	Tumbes-Piura Dry Forests	Ecuador	Carcabon	El Oro	-3.62213	-80.1758	42	2015	DA, DS, PS, DC	391	NA	Fieldata
855	Amphibia	Anura	Ceratophryidae	Ceratophrys	Ceratophrys stolzmanni	Pacific coastal Ecuador and Peru	Tumbes-Piura Dry Forests	Ecuador	Carcabon	El Oro	-3.62208	-80.1796	49	2015	DA, DS, PS, DC	413	NA	Fieldata
856	Amphibia	Anura	Ceratophryidae	Ceratophrys	Ceratophrys stolzmanni	Pacific coastal Ecuador and Peru	Tumbes-Piura Dry Forests	Ecuador	Carcabon	El Oro	-3.6218	-80.1797	48	2015	DA, DS, PS, DC	412	NA	Fieldata
857	Amphibia	Anura	Ceratophryidae	Ceratophrys	Ceratophrys stolzmanni	Pacific coastal Ecuador and Peru	Tumbes-Piura Dry Forests	Ecuador	Carcabon	El Oro	-3.62169	-80.1798	47	2015	DA, DS, PS, DC	411	NA	Fieldata
858	Amphibia	Anura	Ceratophryidae	Ceratophrys	Ceratophrys stolzmanni	Pacific coastal Ecuador and Peru	Tumbes-Piura Dry Forests	Ecuador	Carcabon	El Oro	-3.62162	-80.1796	43	2015	DA, DS, PS, DC	378	NA	Fieldata
859	Amphibia	Anura	Hylidae	Scinax	Scinax quinquefasciatus	Pacific coastal Ecuador and Peru	Tumbes-Piura Dry Forests	Ecuador	Carcabon	El Oro	-3.62162	-80.1796	43	2015	DA, DS, PS, DC	377	NA	Fieldata
860	Amphibia	Anura	Hylidae	Trachycephalus	Trachycephalus jordani	Pacific coastal Ecuador and Peru	Tumbes-Piura Dry Forests	Ecuador	Carcabon	El Oro	-3.62162	-80.1796	43	2015	DA, DS, PS, DC	379	NA	Fieldata
861	Amphibia	Anura	Hylidae	Trachycephalus	Trachycephalus quadrangulum	Pacific coastal Ecuador and Peru	Tumbes-Piura Dry Forests	Ecuador	Carcabon	El Oro	-3.62162	-80.1796	43	2015	DA, DS, PS, DC	381	NA	Fieldata
862	Amphibia	Anura	Leptodactylidae	Engystomops	Engystomops pustulatus	Pacific coastal Ecuador and Peru	Tumbes-Piura Dry Forests	Ecuador	Carcabon	El Oro	-3.62162	-80.1796	43	2015	DA, DS, PS, DC	380	NA	Fieldata
863	Amphibia	Anura	Ceratophryidae	Ceratophrys	Ceratophrys stolzmanni	Pacific coastal Ecuador and Peru	Tumbes-Piura Dry Forests	Ecuador	Carcabon	El Oro	-3.62157	-80.179	49	2015	DA, DS, PS, DC	404	NA	Fieldata
864	Amphibia	Anura	Ceratophryidae	Ceratophrys	Ceratophrys stolzmanni	Pacific coastal Ecuador and Peru	Tumbes-Piura Dry Forests	Ecuador	Arenillas	El Oro	-3.62154	-80.0707	126	2016	DA, DS, PS, DC	663	NA	Fieldata
865	Amphibia	Anura	Hylidae	Trachycephalus	Trachycephalus jordani	Pacific coastal Ecuador and Peru	Tumbes-Piura Dry Forests	Ecuador	Arenillas	El Oro	-3.62154	-80.0707	126	2016	DA, DS, PS, DC	664	NA	Fieldata
866	Amphibia	Anura	Leptodactylidae	Leptodactylus	Leptodactylus labrosus	Pacific coastal Ecuador and Peru	Tumbes-Piura Dry Forests	Ecuador	Arenillas	El Oro	-3.62154	-80.0707	126	2016	DA, DS, PS, DC	665	NA	Fieldata
867	Amphibia	Anura	Hylidae	Trachycephalus	Trachycephalus quadrangulum	Pacific coastal Ecuador and Peru	Tumbes-Piura Dry Forests	Ecuador	Carcabon	El Oro	-3.62149	-80.1818	45	2015	DA, DS, PS, DC	555	NA	Fieldata
868	Amphibia	Anura	Ceratophryidae	Ceratophrys	Ceratophrys stolzmanni	Pacific coastal Ecuador and Peru	Tumbes-Piura Dry Forests	Ecuador	Carcabon	El Oro	-3.62123	-80.18	49	2015	DA, DS, PS, DC	414	NA	Fieldata
869	Amphibia	Anura	Hylidae	Trachycephalus	Trachycephalus jordani	Pacific coastal Ecuador and Peru	Tumbes-Piura Dry Forests	Ecuador	Carcabon	El Oro	-3.62123	-80.18	49	2015	DA, DS, PS, DC	415	NA	Fieldata
870	Amphibia	Anura	Bufonidae	Rhinella	Rhinella horribilis	Pacific coastal Ecuador and Peru	Tumbes-Piura Dry Forests	Ecuador		El Oro	-3.6212	-80.172	0	0	DA, DS, PS, DC	955	NA	Fieldata
871	Amphibia	Anura	Ceratophryidae	Ceratophrys	Ceratophrys stolzmanni	Pacific coastal Ecuador and Peru	Tumbes-Piura Dry Forests	Ecuador		El Oro	-3.6212	-80.172	0	0	DA, DS, PS, DC	917	NA	Fieldata
872	Amphibia	Anura	Hylidae	Trachycephalus	Trachycephalus jordani	Pacific coastal Ecuador and Peru	Tumbes-Piura Dry Forests	Ecuador		El Oro	-3.6212	-80.172	0	0	DA, DS, PS, DC	863	NA	Fieldata
873	Amphibia	Anura	Leptodactylidae	Engystomops	Engystomops pustulatus	Pacific coastal Ecuador and Peru	Tumbes-Piura Dry Forests	Ecuador		El Oro	-3.6212	-80.172	0	0	DA, DS, PS, DC	825	NA	Fieldata
874	Amphibia	Anura	Hylidae	Scinax	Scinax quinquefasciatus	Pacific coastal Ecuador and Peru	Tumbes-Piura Dry Forests	Ecuador	Carcabon	El Oro	-3.62118	-80.1815	36	2016	DA, DS, PS, DC	601	NA	Fieldata
875	Amphibia	Anura	Leptodactylidae	Leptodactylus	Leptodactylus labrosus	Pacific coastal Ecuador and Peru	Tumbes-Piura Dry Forests	Ecuador	Carcabon	El Oro	-3.62118	-80.1815	36	2016	DA, DS, PS, DC	602	NA	Fieldata
876	Amphibia	Anura	Ceratophryidae	Ceratophrys	Ceratophrys stolzmanni	Pacific coastal Ecuador and Peru	Tumbes-Piura Dry Forests	Ecuador		El Oro	-3.62099	-80.172	0	0	DA, DS, PS, DC	918	NA	Fieldata
877	Amphibia	Anura	Ceratophryidae	Ceratophrys	Ceratophrys stolzmanni	Pacific coastal Ecuador and Peru	Tumbes-Piura Dry Forests	Ecuador	Carcabon	El Oro	-3.62097	-80.1746	44	2015	DA, DS, PS, DC	392	NA	Fieldata
878	Amphibia	Anura	Ceratophryidae	Ceratophrys	Ceratophrys stolzmanni	Pacific coastal Ecuador and Peru	Tumbes-Piura Dry Forests	Ecuador	Carcabon	El Oro	-3.62096	-80.1744	45	2015	DA, DS, PS, DC	394	NA	Fieldata
879	Amphibia	Anura	Ceratophryidae	Ceratophrys	Ceratophrys stolzmanni	Pacific coastal Ecuador and Peru	Tumbes-Piura Dry Forests	Ecuador	Carcabon	El Oro	-3.62094	-80.1745	46	2015	DA, DS, PS, DC	393	NA	Fieldata
880	Amphibia	Anura	Hylidae	Trachycephalus	Trachycephalus jordani	Pacific coastal Ecuador and Peru	Tumbes-Piura Dry Forests	Ecuador	Carcabon	El Oro	-3.62092	-80.1743	45	2015	DA, DS, PS, DC	395	NA	Fieldata
881	Amphibia	Anura	Hylidae	Trachycephalus	Trachycephalus quadrangulum	Pacific coastal Ecuador and Peru	Tumbes-Piura Dry Forests	Ecuador	Carcabon	El Oro	-3.62092	-80.1743	45	2015	DA, DS, PS, DC	397	NA	Fieldata
882	Amphibia	Anura	Leptodactylidae	Engystomops	Engystomops pustulatus	Pacific coastal Ecuador and Peru	Tumbes-Piura Dry Forests	Ecuador	Carcabon	El Oro	-3.62092	-80.1743	45	2015	DA, DS, PS, DC	396	NA	Fieldata
883	Amphibia	Anura	Bufonidae	Rhinella	Rhinella horribilis	Pacific coastal Ecuador and Peru	Tumbes-Piura Dry Forests	Ecuador	Carcabon	El Oro	-3.62007	-80.1804	35	2016	DA, DS, PS, DC	605	NA	Fieldata
884	Amphibia	Anura	Hylidae	Trachycephalus	Trachycephalus jordani	Pacific coastal Ecuador and Peru	Tumbes-Piura Dry Forests	Ecuador	Carcabon	El Oro	-3.62007	-80.1804	35	2016	DA, DS, PS, DC	604	NA	Fieldata
885	Amphibia	Anura	Hylidae	Trachycephalus	Trachycephalus quadrangulum	Pacific coastal Ecuador and Peru	Tumbes-Piura Dry Forests	Ecuador	Carcabon	El Oro	-3.62007	-80.1804	35	2016	DA, DS, PS, DC	603	NA	Fieldata
886	Amphibia	Anura	Ceratophryidae	Ceratophrys	Ceratophrys stolzmanni	Pacific coastal Ecuador and Peru	Tumbes-Piura Dry Forests	Ecuador	Carcabon	El Oro	-3.61906	-80.1795	37	2015	DA, DS, PS, DC	407	NA	Fieldata
887	Amphibia	Anura	Hylidae	Trachycephalus	Trachycephalus jordani	Pacific coastal Ecuador and Peru	Tumbes-Piura Dry Forests	Ecuador	Carcabon	El Oro	-3.61906	-80.1795	37	2015	DA, DS, PS, DC	408	NA	Fieldata
888	Amphibia	Anura	Hylidae	Trachycephalus	Trachycephalus quadrangulum	Pacific coastal Ecuador and Peru	Tumbes-Piura Dry Forests	Ecuador	Carcabon	El Oro	-3.61906	-80.1795	37	2015	DA, DS, PS, DC	409	NA	Fieldata
889	Amphibia	Anura	Leptodactylidae	Leptodactylus	Leptodactylus labrosus	Pacific coastal Ecuador and Peru	Tumbes-Piura Dry Forests	Ecuador	Carcabon	El Oro	-3.61906	-80.1795	37	2015	DA, DS, PS, DC	410	NA	Fieldata
890	Amphibia	Anura	Leptodactylidae	Engystomops	Engystomops randi	Pacific coastal Ecuador and Peru	Tumbes-Piura Dry Forests	Ecuador		El Oro	-3.618	-80.07	0	0	DA, DS, PS, DC	816	NA	Fieldata
891	Amphibia	Anura	Ceratophryidae	Ceratophrys	Ceratophrys stolzmanni	Pacific coastal Ecuador and Peru	Tumbes-Piura Dry Forests	Ecuador	Carcabon	El Oro	-3.61753	-80.1779	41	2015	DA, DS, PS, DC	375	NA	Fieldata
892	Amphibia	Anura	Hylidae	Trachycephalus	Trachycephalus jordani	Pacific coastal Ecuador and Peru	Tumbes-Piura Dry Forests	Ecuador	Carcabon	El Oro	-3.61753	-80.1779	41	2015	DA, DS, PS, DC	376	NA	Fieldata
893	Amphibia	Anura	Hylidae	Trachycephalus	Trachycephalus quadrangulum	Pacific coastal Ecuador and Peru	Tumbes-Piura Dry Forests	Ecuador		El Oro	-3.61411	-80.176	0	0	DA, DS, PS, DC	937	NA	Fieldata
894	Amphibia	Anura	Hylidae	Trachycephalus	Trachycephalus quadrangulum	Pacific coastal Ecuador and Peru	Tumbes-Piura Dry Forests	Ecuador	Guabillo	El Oro	-3.61411	-80.176	61	2015	DA, DS, PS, DC	554	NA	Fieldata
895	Amphibia	Anura	Ceratophryidae	Ceratophrys	Ceratophrys stolzmanni	Pacific coastal Ecuador and Peru	Tumbes-Piura Dry Forests	Ecuador	Guabillo	El Oro	-3.61045	-80.1778	58	2015	DA, DS, PS, DC	553	NA	Fieldata
896	Amphibia	Anura	Bufonidae	Rhinella	Rhinella horribilis	Pacific coastal Ecuador and Peru	Tumbes-Piura Dry Forests	Ecuador	Guabillo	El Oro	-3.60844	-80.1787	43	2016	DA, DS, PS, DC	607	NA	Fieldata
897	Amphibia	Anura	Ceratophryidae	Ceratophrys	Ceratophrys stolzmanni	Pacific coastal Ecuador and Peru	Tumbes-Piura Dry Forests	Ecuador	Guabillo	El Oro	-3.60844	-80.1787	43	2016	DA, DS, PS, DC	606	NA	Fieldata
898	Amphibia	Anura	Hylidae	Trachycephalus	Trachycephalus quadrangulum	Pacific coastal Ecuador and Peru	Tumbes-Piura Dry Forests	Ecuador	Guabillo	El Oro	-3.60724	-80.1794	41	2016	DA, DS, PS, DC	608	NA	Fieldata
899	Amphibia	Anura	Ceratophryidae	Ceratophrys	Ceratophrys stolzmanni	Pacific coastal Ecuador and Peru	Tumbes-Piura Dry Forests	Ecuador	Guabillo	El Oro	-3.60556	-80.1803	51	2015	DA, DS, PS, DC	552	NA	Fieldata
900	Amphibia	Anura	Bufonidae	Rhinella	Rhinella horribilis	Pacific coastal Ecuador and Peru	Tumbes-Piura Dry Forests	Ecuador	Guabillo	El Oro	-3.60156	-80.1823	40	2016	DA, DS, PS, DC	658	NA	Fieldata
901	Amphibia	Anura	Leptodactylidae	Engystomops	Engystomops pustulatus	Pacific coastal Ecuador and Peru	Tumbes-Piura Dry Forests	Peru	Cerros de Amotape	Tumbes	-3.59954	-80.2109	40	2020	DA, DS, PS, DC	NA	NA	Fieldata
902	Amphibia	Anura	Hylidae	Scinax	Scinax quinquefasciatus	Pacific coastal Ecuador and Peru	Tumbes-Piura Dry Forests	Peru	Cerros de Amotape	Tumbes	-3.59954	-80.2109	40	2020	DA, DS, PS, DC	NA	NA	Fieldata
903	Amphibia	Anura	Leptodactylidae	Leptodactylus	Leptodactylus labrosus	Pacific coastal Ecuador and Peru	Tumbes-Piura Dry Forests	Peru	Cerros de Amotape	Tumbes	-3.59954	-80.2109	40	2020	DA, DS, PS, DC	NA	NA	Fieldata
904	Amphibia	Anura	Bufonidae	Rhinella	Rhinella horribilis	Pacific coastal Ecuador and Peru	Tumbes-Piura Dry Forests	Peru	Cerros de Amotape	Tumbes	-3.59954	-80.2109	40	2020	DA, DS, PS, DC	NA	NA	Fieldata
905	Amphibia	Anura	Ceratophryidae	Ceratophrys	Ceratophrys stolzmanni	Pacific coastal Ecuador and Peru	Tumbes-Piura Dry Forests	Ecuador	Guabillo	El Oro	-3.59952	-80.1834	33	2015	DA, DS, PS, DC	374	NA	Fieldata
906	Amphibia	Anura	Bufonidae	Rhinella	Rhinella horribilis	Pacific coastal Ecuador and Peru	Tumbes-Piura Dry Forests	Ecuador	Guabillo	El Oro	-3.59891	-80.1836	21	2020	DA, DS, PS, DC	NA	NA	Fieldata
907	Amphibia	Anura	Hylidae	Trachycephalus	Trachycephalus jordani	Pacific coastal Ecuador and Peru	Tumbes-Piura Dry Forests	Ecuador	Arenillas	El Oro	-3.59747	-80.0664	87	2016	DA, DS, PS, DC	659	NA	Fieldata
908	Amphibia	Anura	Hylidae	Trachycephalus	Trachycephalus quadrangulum	Pacific coastal Ecuador and Peru	Tumbes-Piura Dry Forests	Ecuador	Arenillas	El Oro	-3.59747	-80.0664	87	2016	DA, DS, PS, DC	660	NA	Fieldata
909	Amphibia	Anura	Leptodactylidae	Engystomops	Engystomops pustulatus	Pacific coastal Ecuador and Peru	Tumbes-Piura Dry Forests	Ecuador	Arenillas	El Oro	-3.59747	-80.0664	87	2016	DA, DS, PS, DC	661	NA	Fieldata
910	Amphibia	Anura	Leptodactylidae	Leptodactylus	Leptodactylus labrosus	Pacific coastal Ecuador and Peru	Tumbes-Piura Dry Forests	Ecuador	Arenillas	El Oro	-3.59747	-80.0664	87	2016	DA, DS, PS, DC	662	NA	Fieldata
911	Amphibia	Anura	Ceratophryidae	Ceratophrys	Ceratophrys stolzmanni	Pacific coastal Ecuador and Peru	Tumbes-Piura Dry Forests	Ecuador	Guabillo	El Oro	-3.59703	-80.185	34	2015	DA, DS, PS, DC	373	NA	Fieldata
912	Amphibia	Anura	Hylidae	Trachycephalus	Trachycephalus quadrangulum	Pacific coastal Ecuador and Peru	Tumbes-Piura Dry Forests	Ecuador	Guabillo	El Oro	-3.5966	-80.1853	40	2015	DA, DS, PS, DC	556	NA	Fieldata
913	Amphibia	Anura	Ceratophryidae	Ceratophrys	Ceratophrys stolzmanni	Pacific coastal Ecuador and Peru	Tumbes-Piura Dry Forests	Ecuador	Guabillo	El Oro	-3.59415	-80.1897	36	2015	DA, DS, PS, DC	405	NA	Fieldata
914	Amphibia	Anura	Hylidae	Trachycephalus	Trachycephalus jordani	Pacific coastal Ecuador and Peru	Tumbes-Piura Dry Forests	Ecuador	Guabillo	El Oro	-3.59415	-80.1897	36	2015	DA, DS, PS, DC	406	NA	Fieldata
915	Amphibia	Anura	Ceratophryidae	Ceratophrys	Ceratophrys stolzmanni	Pacific coastal Ecuador and Peru	Tumbes-Piura Dry Forests	Ecuador	Arenillas	El Oro	-3.59041	-80.1576	58	2015	DA, DS, PS, DC	276	NA	Fieldata
916	Amphibia	Anura	Hylidae	Trachycephalus	Trachycephalus jordani	Pacific coastal Ecuador and Peru	Tumbes-Piura Dry Forests	Ecuador	Arenillas	El Oro	-3.59041	-80.1576	58	2015	DA, DS, PS, DC	278	NA	Fieldata
917	Amphibia	Anura	Leptodactylidae	Engystomops	Engystomops pustulatus	Pacific coastal Ecuador and Peru	Tumbes-Piura Dry Forests	Ecuador	Arenillas	El Oro	-3.59041	-80.1576	58	2015	DA, DS, PS, DC	277	NA	Fieldata
918	Amphibia	Anura	Leptodactylidae	Engystomops	Engystomops pustulatus	Pacific coastal Ecuador and Peru	Tumbes-Piura Dry Forests	Ecuador	Arenillas	El Oro	-3.58995	-80.1633	52	2015	DA, DS, PS, DC	266	NA	Fieldata
919	Amphibia	Anura	Leptodactylidae	Leptodactylus	Leptodactylus labrosus	Pacific coastal Ecuador and Peru	Tumbes-Piura Dry Forests	Ecuador	Arenillas	El Oro	-3.58995	-80.1633	52	2015	DA, DS, PS, DC	265	NA	Fieldata
920	Amphibia	Anura	Ceratophryidae	Ceratophrys	Ceratophrys stolzmanni	Pacific coastal Ecuador and Peru	Tumbes-Piura Dry Forests	Ecuador	Arenillas	El Oro	-3.58994	-80.1626	57	2015	DA, DS, PS, DC	282	NA	Fieldata
921	Amphibia	Anura	Ceratophryidae	Ceratophrys	Ceratophrys stolzmanni	Pacific coastal Ecuador and Peru	Tumbes-Piura Dry Forests	Ecuador	Arenillas	El Oro	-3.58992	-80.1597	57	2015	DA, DS, PS, DC	275	NA	Fieldata
922	Amphibia	Anura	Ceratophryidae	Ceratophrys	Ceratophrys stolzmanni	Pacific coastal Ecuador and Peru	Tumbes-Piura Dry Forests	Ecuador	Arenillas	El Oro	-3.58988	-80.1628	54	2015	DA, DS, PS, DC	267	NA	Fieldata
923	Amphibia	Anura	Ceratophryidae	Ceratophrys	Ceratophrys stolzmanni	Pacific coastal Ecuador and Peru	Tumbes-Piura Dry Forests	Ecuador	Arenillas	El Oro	-3.58988	-80.1624	57	2015	DA, DS, PS, DC	268	NA	Fieldata
924	Amphibia	Anura	Ceratophryidae	Ceratophrys	Ceratophrys stolzmanni	Pacific coastal Ecuador and Peru	Tumbes-Piura Dry Forests	Ecuador	Arenillas	El Oro	-3.58987	-80.1635	56	2015	DA, DS, PS, DC	283	NA	Fieldata
925	Amphibia	Anura	Ceratophryidae	Ceratophrys	Ceratophrys stolzmanni	Pacific coastal Ecuador and Peru	Tumbes-Piura Dry Forests	Ecuador	Arenillas	El Oro	-3.58987	-80.1623	57	2015	DA, DS, PS, DC	269	NA	Fieldata
926	Amphibia	Anura	Ceratophryidae	Ceratophrys	Ceratophrys stolzmanni	Pacific coastal Ecuador and Peru	Tumbes-Piura Dry Forests	Ecuador	Arenillas	El Oro	-3.58987	-80.1612	57	2015	DA, DS, PS, DC	280	NA	Fieldata
927	Amphibia	Anura	Hylidae	Trachycephalus	Trachycephalus jordani	Pacific coastal Ecuador and Peru	Tumbes-Piura Dry Forests	Ecuador	Arenillas	El Oro	-3.58987	-80.1612	57	2015	DA, DS, PS, DC	281	NA	Fieldata
928	Amphibia	Anura	Ceratophryidae	Ceratophrys	Ceratophrys stolzmanni	Pacific coastal Ecuador and Peru	Tumbes-Piura Dry Forests	Ecuador	Arenillas	El Oro	-3.58987	-80.1598	57	2015	DA, DS, PS, DC	274	NA	Fieldata
929	Amphibia	Anura	Leptodactylidae	Engystomops	Engystomops pustulatus	Pacific coastal Ecuador and Peru	Tumbes-Piura Dry Forests	Ecuador	Arenillas	El Oro	-3.58979	-80.1616	56	2015	DA, DS, PS, DC	270	NA	Fieldata
930	Amphibia	Anura	Ceratophryidae	Ceratophrys	Ceratophrys stolzmanni	Pacific coastal Ecuador and Peru	Tumbes-Piura Dry Forests	Ecuador	Arenillas	El Oro	-3.58978	-80.1606	58	2015	DA, DS, PS, DC	279	NA	Fieldata
931	Amphibia	Anura	Ceratophryidae	Ceratophrys	Ceratophrys stolzmanni	Pacific coastal Ecuador and Peru	Tumbes-Piura Dry Forests	Ecuador	Arenillas	El Oro	-3.58976	-80.1612	57	2015	DA, DS, PS, DC	271	NA	Fieldata
932	Amphibia	Anura	Hylidae	Scinax	Scinax quinquefasciatus	Pacific coastal Ecuador and Peru	Tumbes-Piura Dry Forests	Ecuador	Arenillas	El Oro	-3.58975	-80.1611	57	2015	DA, DS, PS, DC	272	NA	Fieldata
933	Amphibia	Anura	Leptodactylidae	Leptodactylus	Leptodactylus labrosus	Pacific coastal Ecuador and Peru	Tumbes-Piura Dry Forests	Ecuador	Arenillas	El Oro	-3.58975	-80.1611	57	2015	DA, DS, PS, DC	273	NA	Fieldata
934	Amphibia	Anura	Ceratophryidae	Ceratophrys	Ceratophrys stolzmanni	Pacific coastal Ecuador and Peru	Tumbes-Piura Dry Forests	Ecuador	Arenillas	El Oro	-3.58906	-80.1646	57	2015	DA, DS, PS, DC	284	NA	Fieldata
935	Amphibia	Anura	Ceratophryidae	Ceratophrys	Ceratophrys stolzmanni	Pacific coastal Ecuador and Peru	Tumbes-Piura Dry Forests	Ecuador	Arenillas	El Oro	-3.58899	-80.1648	58	2015	DA, DS, PS, DC	285	NA	Fieldata
936	Amphibia	Anura	Hylidae	Trachycephalus	Trachycephalus jordani	Pacific coastal Ecuador and Peru	Tumbes-Piura Dry Forests	Ecuador	Arenillas	El Oro	-3.58842	-80.1653	53	2015	DA, DS, PS, DC	264	NA	Fieldata
937	Amphibia	Anura	Leptodactylidae	Engystomops	Engystomops pustulatus	Pacific coastal Ecuador and Peru	Tumbes-Piura Dry Forests	Ecuador	Arenillas	El Oro	-3.58842	-80.1653	53	2015	DA, DS, PS, DC	262	NA	Fieldata
938	Amphibia	Anura	Leptodactylidae	Leptodactylus	Leptodactylus labrosus	Pacific coastal Ecuador and Peru	Tumbes-Piura Dry Forests	Ecuador	Arenillas	El Oro	-3.58842	-80.1653	53	2015	DA, DS, PS, DC	263	NA	Fieldata
939	Amphibia	Anura	Ceratophryidae	Ceratophrys	Ceratophrys stolzmanni	Pacific coastal Ecuador and Peru	Tumbes-Piura Dry Forests	Ecuador	Arenillas	El Oro	-3.58767	-80.1642	59	2015	DA, DS, PS, DC	286	NA	Fieldata
940	Amphibia	Anura	Bufonidae	Rhinella	Rhinella horribilis	Pacific coastal Ecuador and Peru	Tumbes-Piura Dry Forests	Ecuador	Arenillas	El Oro	-3.58753	-80.1637	56	2015	DA, DS, PS, DC	261	NA	Fieldata
941	Amphibia	Anura	Hylidae	Trachycephalus	Trachycephalus jordani	Pacific coastal Ecuador and Peru	Tumbes-Piura Dry Forests	Ecuador	Arenillas	El Oro	-3.58724	-80.1628	55	2015	DA, DS, PS, DC	260	NA	Fieldata
942	Amphibia	Anura	Ceratophryidae	Ceratophrys	Ceratophrys stolzmanni	Pacific coastal Ecuador and Peru	Tumbes-Piura Dry Forests	Ecuador	Arenillas	El Oro	-3.58706	-80.1624	56	2015	DA, DS, PS, DC	287	NA	Fieldata
943	Amphibia	Anura	Leptodactylidae	Engystomops	Engystomops pustulatus	Pacific coastal Ecuador and Peru	Tumbes-Piura Dry Forests	Ecuador	Arenillas	El Oro	-3.58681	-80.161	50	2015	DA, DS, PS, DC	259	NA	Fieldata
944	Amphibia	Anura	Leptodactylidae	Leptodactylus	Leptodactylus labrosus	Pacific coastal Ecuador and Peru	Tumbes-Piura Dry Forests	Ecuador	Arenillas	El Oro	-3.58681	-80.161	50	2015	DA, DS, PS, DC	258	NA	Fieldata
945	Amphibia	Anura	Ceratophryidae	Ceratophrys	Ceratophrys stolzmanni	Pacific coastal Ecuador and Peru	Tumbes-Piura Dry Forests	Ecuador	Arenillas	El Oro	-3.58655	-80.1604	54	2015	DA, DS, PS, DC	288	NA	Fieldata
946	Amphibia	Anura	Leptodactylidae	Engystomops	Engystomops pustulatus	Pacific coastal Ecuador and Peru	Tumbes-Piura Dry Forests	Ecuador	Arenillas	El Oro	-3.58654	-80.1594	52	2015	DA, DS, PS, DC	256	NA	Fieldata
947	Amphibia	Anura	Ceratophryidae	Ceratophrys	Ceratophrys stolzmanni	Pacific coastal Ecuador and Peru	Tumbes-Piura Dry Forests	Ecuador	Arenillas	El Oro	-3.58652	-80.16	52	2015	DA, DS, PS, DC	257	NA	Fieldata
948	Amphibia	Anura	Hylidae	Trachycephalus	Trachycephalus jordani	Pacific coastal Ecuador and Peru	Tumbes-Piura Dry Forests	Ecuador	Arenillas	El Oro	-3.58635	-80.1572	52	2015	DA, DS, PS, DC	255	NA	Fieldata
949	Amphibia	Anura	Ceratophryidae	Ceratophrys	Ceratophrys stolzmanni	Pacific coastal Ecuador and Peru	Tumbes-Piura Dry Forests	Ecuador	Arenillas	El Oro	-3.58605	-80.1563	54	2015	DA, DS, PS, DC	289	NA	Fieldata
950	Amphibia	Anura	Leptodactylidae	Engystomops	Engystomops pustulatus	Pacific coastal Ecuador and Peru	Tumbes-Piura Dry Forests	Ecuador	Arenillas	El Oro	-3.58597	-80.1561	50	2015	DA, DS, PS, DC	254	NA	Fieldata
951	Amphibia	Anura	Bufonidae	Rhinella	Rhinella horribilis	Pacific coastal Ecuador and Peru	Tumbes-Piura Dry Forests	Ecuador	Arenillas	El Oro	-3.58578	-80.1907	50	2015	DA, DS, PS, DC	749	NA	Fieldata
952	Amphibia	Anura	Bufonidae	Rhinella	Rhinella horribilis	Pacific coastal Ecuador and Peru	Tumbes-Piura Dry Forests	Ecuador		El Oro	-3.58578	-80.1907	0	0	DA, DS, PS, DC	956	NA	Fieldata
953	Amphibia	Anura	Hylidae	Trachycephalus	Trachycephalus quadrangulum	Pacific coastal Ecuador and Peru	Tumbes-Piura Dry Forests	Ecuador		El Oro	-3.58578	-80.1907	0	0	DA, DS, PS, DC	938	NA	Fieldata
954	Amphibia	Anura	Hylidae	Trachycephalus	Trachycephalus quadrangulum	Pacific coastal Ecuador and Peru	Tumbes-Piura Dry Forests	Ecuador	Arenillas	El Oro	-3.58578	-80.1907	50	2015	DA, DS, PS, DC	750	NA	Fieldata
955	Amphibia	Anura	Hylidae	Trachycephalus	Trachycephalus jordani	Pacific coastal Ecuador and Peru	Tumbes-Piura Dry Forests	Ecuador	Arenillas	El Oro	-3.58544	-80.1482	51	2015	DA, DS, PS, DC	248	NA	Fieldata
956	Amphibia	Anura	Leptodactylidae	Leptodactylus	Leptodactylus labrosus	Pacific coastal Ecuador and Peru	Tumbes-Piura Dry Forests	Ecuador	Arenillas	El Oro	-3.58478	-80.1484	55	2015	DA, DS, PS, DC	247	NA	Fieldata
957	Amphibia	Anura	Ceratophryidae	Ceratophrys	Ceratophrys stolzmanni	Pacific coastal Ecuador and Peru	Tumbes-Piura Dry Forests	Ecuador	Guabillo	El Oro	-3.58469	-80.1939	35	2015	DA, DS, PS, DC	372	NA	Fieldata
958	Amphibia	Anura	Ceratophryidae	Ceratophrys	Ceratophrys stolzmanni	Pacific coastal Ecuador and Peru	Tumbes-Piura Dry Forests	Ecuador	Guabillo	El Oro	-3.58416	-80.194	40	2016	DA, DS, PS, DC	657	NA	Fieldata
959	Amphibia	Anura	Ceratophryidae	Ceratophrys	Ceratophrys stolzmanni	Pacific coastal Ecuador and Peru	Tumbes-Piura Dry Forests	Ecuador	Arenillas	El Oro	-3.5838	-80.153	48	2015	DA, DS, PS, DC	253	NA	Fieldata
960	Amphibia	Anura	Hylidae	Trachycephalus	Trachycephalus jordani	Pacific coastal Ecuador and Peru	Tumbes-Piura Dry Forests	Ecuador	Arenillas	El Oro	-3.58311	-80.1518	47	2015	DA, DS, PS, DC	250	NA	Fieldata
961	Amphibia	Anura	Leptodactylidae	Engystomops	Engystomops pustulatus	Pacific coastal Ecuador and Peru	Tumbes-Piura Dry Forests	Ecuador	Arenillas	El Oro	-3.58311	-80.1518	47	2015	DA, DS, PS, DC	251	NA	Fieldata
962	Amphibia	Anura	Leptodactylidae	Leptodactylus	Leptodactylus labrosus	Pacific coastal Ecuador and Peru	Tumbes-Piura Dry Forests	Ecuador	Arenillas	El Oro	-3.58311	-80.1518	47	2015	DA, DS, PS, DC	252	NA	Fieldata
963	Amphibia	Anura	Leptodactylidae	Engystomops	Engystomops pustulatus	Pacific coastal Ecuador and Peru	Tumbes-Piura Dry Forests	Ecuador	Arenillas	El Oro	-3.58282	-80.1492	52	2015	DA, DS, PS, DC	249	NA	Fieldata
964	Amphibia	Anura	Ceratophryidae	Ceratophrys	Ceratophrys stolzmanni	Pacific coastal Ecuador and Peru	Tumbes-Piura Dry Forests	Ecuador	Arenillas	El Oro	-3.58262	-80.1508	53	2015	DA, DS, PS, DC	290	NA	Fieldata
965	Amphibia	Anura	Leptodactylidae	Leptodactylus	Leptodactylus labrosus	Pacific coastal Ecuador and Peru	Tumbes-Piura Dry Forests	Ecuador	Arenillas	El Oro	-3.58244	-80.1464	54	2015	DA, DS, PS, DC	246	NA	Fieldata
966	Amphibia	Anura	Bufonidae	Rhinella	Rhinella horribilis	Pacific coastal Ecuador and Peru	Tumbes-Piura Dry Forests	Ecuador	Guabillo	El Oro	-3.58216	-80.1943	40	2016	DA, DS, PS, DC	609	NA	Fieldata
967	Amphibia	Anura	Hylidae	Trachycephalus	Trachycephalus jordani	Pacific coastal Ecuador and Peru	Tumbes-Piura Dry Forests	Ecuador	Guabillo	El Oro	-3.58216	-80.1943	40	2016	DA, DS, PS, DC	610	NA	Fieldata
968	Amphibia	Anura	Ceratophryidae	Ceratophrys	Ceratophrys stolzmanni	Pacific coastal Ecuador and Peru	Tumbes-Piura Dry Forests	Peru	Cerros de Amotape	Tumbes	-3.58195	-80.2329	50	2020	DA, DS, PS, DC	NA	NA	Fieldata
969	Amphibia	Anura	Hylidae	Scinax	Scinax quinquefasciatus	Pacific coastal Ecuador and Peru	Tumbes-Piura Dry Forests	Peru	Cerros de Amotape	Tumbes	-3.58195	-80.2329	50	2020	DA, DS, PS, DC	NA	NA	Fieldata
970	Amphibia	Anura	Bufonidae	Rhinella	Rhinella horribilis	Pacific coastal Ecuador and Peru	Tumbes-Piura Dry Forests	Peru	Cerros de Amotape	Tumbes	-3.58195	-80.2329	50	2020	DA, DS, PS, DC	NA	NA	Fieldata
971	Amphibia	Anura	Leptodactylidae	Leptodactylus	Leptodactylus labrosus	Pacific coastal Ecuador and Peru	Tumbes-Piura Dry Forests	Peru	Cerros de Amotape	Tumbes	-3.58195	-80.2329	50	2020	DA, DS, PS, DC	NA	NA	Fieldata
972	Amphibia	Anura	Leptodactylidae	Engystomops	Engystomops pustulatus	Pacific coastal Ecuador and Peru	Tumbes-Piura Dry Forests	Peru	Cerros de Amotape	Tumbes	-3.58195	-80.2329	50	2020	DA, DS, PS, DC	NA	NA	Fieldata
973	Amphibia	Anura	Hylidae	Trachycephalus	Trachycephalus jordani	Pacific coastal Ecuador and Peru	Tumbes-Piura Dry Forests	Peru	Cerros de Amotape	Tumbes	-3.58195	-80.2329	50	2020	DA, DS, PS, DC	NA	NA	Fieldata
974	Amphibia	Anura	Hylidae	Trachycephalus	Trachycephalus jordani	Pacific coastal Ecuador and Peru	Tumbes-Piura Dry Forests	Ecuador	Arenillas	El Oro	-3.58194	-80.1421	64	2015	DA, DS, PS, DC	242	NA	Fieldata
975	Amphibia	Anura	Leptodactylidae	Engystomops	Engystomops pustulatus	Pacific coastal Ecuador and Peru	Tumbes-Piura Dry Forests	Ecuador	Arenillas	El Oro	-3.58194	-80.1421	64	2015	DA, DS, PS, DC	243	NA	Fieldata
976	Amphibia	Anura	Ceratophryidae	Ceratophrys	Ceratophrys stolzmanni	Pacific coastal Ecuador and Peru	Tumbes-Piura Dry Forests	Ecuador	Arenillas	El Oro	-3.58191	-80.1454	56	2015	DA, DS, PS, DC	291	NA	Fieldata
977	Amphibia	Anura	Hylidae	Trachycephalus	Trachycephalus jordani	Pacific coastal Ecuador and Peru	Tumbes-Piura Dry Forests	Ecuador	Arenillas	El Oro	-3.58188	-80.1448	57	2015	DA, DS, PS, DC	244	NA	Fieldata
978	Amphibia	Anura	Leptodactylidae	Engystomops	Engystomops pustulatus	Pacific coastal Ecuador and Peru	Tumbes-Piura Dry Forests	Ecuador	Arenillas	El Oro	-3.58188	-80.1448	57	2015	DA, DS, PS, DC	245	NA	Fieldata
979	Amphibia	Anura	Ceratophryidae	Ceratophrys	Ceratophrys stolzmanni	Pacific coastal Ecuador and Peru	Tumbes-Piura Dry Forests	Ecuador	Arenillas	El Oro	-3.58186	-80.1425	62	2015	DA, DS, PS, DC	293	NA	Fieldata
980	Amphibia	Anura	Ceratophryidae	Ceratophrys	Ceratophrys stolzmanni	Pacific coastal Ecuador and Peru	Tumbes-Piura Dry Forests	Ecuador	Arenillas	El Oro	-3.58182	-80.1448	57	2015	DA, DS, PS, DC	292	NA	Fieldata
981	Amphibia	Anura	Hylidae	Trachycephalus	Trachycephalus jordani	Pacific coastal Ecuador and Peru	Tumbes-Piura Dry Forests	Ecuador	Arenillas	El Oro	-3.58097	-80.1403	61	2015	DA, DS, PS, DC	240	NA	Fieldata
982	Amphibia	Anura	Leptodactylidae	Engystomops	Engystomops pustulatus	Pacific coastal Ecuador and Peru	Tumbes-Piura Dry Forests	Ecuador	Arenillas	El Oro	-3.58097	-80.1403	61	2015	DA, DS, PS, DC	241	NA	Fieldata
983	Amphibia	Anura	Leptodactylidae	Leptodactylus	Leptodactylus labrosus	Pacific coastal Ecuador and Peru	Tumbes-Piura Dry Forests	Ecuador	Arenillas	El Oro	-3.58051	-80.1345	40	2015	DA, DS, PS, DC	84	NA	Fieldata
984	Amphibia	Anura	Hylidae	Trachycephalus	Trachycephalus quadrangulum	Pacific coastal Ecuador and Peru	Tumbes-Piura Dry Forests	Ecuador	Arenillas	El Oro	-3.58013	-80.1394	56	2015	DA, DS, PS, DC	294	NA	Fieldata
985	Amphibia	Anura	Ceratophryidae	Ceratophrys	Ceratophrys stolzmanni	Pacific coastal Ecuador and Peru	Tumbes-Piura Dry Forests	Ecuador	Arenillas	El Oro	-3.58006	-80.139	55	2015	DA, DS, PS, DC	295	NA	Fieldata
986	Amphibia	Anura	Ceratophryidae	Ceratophrys	Ceratophrys stolzmanni	Pacific coastal Ecuador and Peru	Tumbes-Piura Dry Forests	Ecuador	Arenillas	El Oro	-3.58005	-80.139	55	2015	DA, DS, PS, DC	296	NA	Fieldata
987	Amphibia	Anura	Ceratophryidae	Ceratophrys	Ceratophrys stolzmanni	Pacific coastal Ecuador and Peru	Tumbes-Piura Dry Forests	Ecuador	Arenillas	El Oro	-3.58004	-80.1389	55	2015	DA, DS, PS, DC	297	NA	Fieldata
988	Amphibia	Anura	Hylidae	Trachycephalus	Trachycephalus jordani	Pacific coastal Ecuador and Peru	Tumbes-Piura Dry Forests	Ecuador	Arenillas	El Oro	-3.58	-80.1381	54	2015	DA, DS, PS, DC	238	NA	Fieldata
989	Amphibia	Anura	Leptodactylidae	Engystomops	Engystomops pustulatus	Pacific coastal Ecuador and Peru	Tumbes-Piura Dry Forests	Ecuador	Arenillas	El Oro	-3.58	-80.1381	54	2015	DA, DS, PS, DC	239	NA	Fieldata
990	Amphibia	Anura	Bufonidae	Rhinella	Rhinella horribilis	Pacific coastal Ecuador and Peru	Tumbes-Piura Dry Forests	Ecuador	Arenillas	El Oro	-3.57998	-80.1363	55	2015	DA, DS, PS, DC	83	NA	Fieldata
991	Amphibia	Anura	Bufonidae	Rhinella	Rhinella horribilis	Pacific coastal Ecuador and Peru	Tumbes-Piura Dry Forests	Ecuador	Arenillas	El Oro	-3.57944	-80.1372	53	2015	DA, DS, PS, DC	127	NA	Fieldata
992	Amphibia	Anura	Ceratophryidae	Ceratophrys	Ceratophrys stolzmanni	Pacific coastal Ecuador and Peru	Tumbes-Piura Dry Forests	Ecuador	Arenillas	El Oro	-3.57779	-80.1375	73	2015	DA, DS, PS, DC	214	NA	Fieldata
993	Amphibia	Anura	Leptodactylidae	Leptodactylus	Leptodactylus labrosus	Pacific coastal Ecuador and Peru	Tumbes-Piura Dry Forests	Ecuador	Arenillas	El Oro	-3.57776	-80.1389	52	2015	DA, DS, PS, DC	126	NA	Fieldata
994	Amphibia	Anura	Ceratophryidae	Ceratophrys	Ceratophrys stolzmanni	Pacific coastal Ecuador and Peru	Tumbes-Piura Dry Forests	Ecuador	Arenillas	El Oro	-3.57766	-80.1386	68	2015	DA, DS, PS, DC	216	NA	Fieldata
995	Amphibia	Anura	Ceratophryidae	Ceratophrys	Ceratophrys stolzmanni	Pacific coastal Ecuador and Peru	Tumbes-Piura Dry Forests	Ecuador	Arenillas	El Oro	-3.57759	-80.1377	71	2015	DA, DS, PS, DC	215	NA	Fieldata
996	Amphibia	Anura	Hylidae	Trachycephalus	Trachycephalus jordani	Pacific coastal Ecuador and Peru	Tumbes-Piura Dry Forests	Ecuador	Arenillas	El Oro	-3.57731	-80.1379	72	2015	DA, DS, PS, DC	213	NA	Fieldata
997	Amphibia	Anura	Leptodactylidae	Engystomops	Engystomops pustulatus	Pacific coastal Ecuador and Peru	Tumbes-Piura Dry Forests	Ecuador	Arenillas	El Oro	-3.57731	-80.1379	72	2015	DA, DS, PS, DC	212	NA	Fieldata
998	Amphibia	Anura	Ceratophryidae	Ceratophrys	Ceratophrys stolzmanni	Pacific coastal Ecuador and Peru	Tumbes-Piura Dry Forests	Ecuador	Arenillas	El Oro	-3.57705	-80.1381	64	2015	DA, DS, PS, DC	217	NA	Fieldata
999	Amphibia	Anura	Hylidae	Trachycephalus	Trachycephalus quadrangulum	Pacific coastal Ecuador and Peru	Tumbes-Piura Dry Forests	Ecuador	Arenillas	El Oro	-3.57674	-80.1383	52	2015	DA, DS, PS, DC	312	NA	Fieldata
1000	Amphibia	Anura	Bufonidae	Rhinella	Rhinella horribilis	Pacific coastal Ecuador and Peru	Tumbes-Piura Dry Forests	Ecuador	Arenillas	El Oro	-3.57668	-80.121	34	2015	DA, DS, PS, DC	85	NA	Fieldata
1001	Amphibia	Anura	Hylidae	Scinax	Scinax quinquefasciatus	Pacific coastal Ecuador and Peru	Tumbes-Piura Dry Forests	Ecuador	Arenillas	El Oro	-3.57668	-80.121	34	2015	DA, DS, PS, DC	87	NA	Fieldata
1002	Amphibia	Anura	Hylidae	Scinax	Scinax quinquefasciatus	Pacific coastal Ecuador and Peru	Tumbes-Piura Dry Forests	Ecuador		El Oro	-3.57668	-80.121	0	0	DA, DS, PS, DC	930	NA	Fieldata
1003	Amphibia	Anura	Leptodactylidae	Leptodactylus	Leptodactylus labrosus	Pacific coastal Ecuador and Peru	Tumbes-Piura Dry Forests	Ecuador	Arenillas	El Oro	-3.57668	-80.121	34	2015	DA, DS, PS, DC	86	NA	Fieldata
1004	Amphibia	Anura	Ceratophryidae	Ceratophrys	Ceratophrys stolzmanni	Pacific coastal Ecuador and Peru	Tumbes-Piura Dry Forests	Ecuador	Arenillas	El Oro	-3.57661	-80.1383	71	2015	DA, DS, PS, DC	211	NA	Fieldata
1005	Amphibia	Anura	Ceratophryidae	Ceratophrys	Ceratophrys stolzmanni	Pacific coastal Ecuador and Peru	Tumbes-Piura Dry Forests	Ecuador	Arenillas	El Oro	-3.57619	-80.1386	61	2015	DA, DS, PS, DC	218	NA	Fieldata
1006	Amphibia	Anura	Hylidae	Trachycephalus	Trachycephalus jordani	Pacific coastal Ecuador and Peru	Tumbes-Piura Dry Forests	Ecuador	Arenillas	El Oro	-3.57582	-80.1389	51	2015	DA, DS, PS, DC	311	NA	Fieldata
1007	Amphibia	Anura	Hylidae	Trachycephalus	Trachycephalus jordani	Pacific coastal Ecuador and Peru	Tumbes-Piura Dry Forests	Ecuador		El Oro	-3.57582	-80.1389	0	0	DA, DS, PS, DC	864	NA	Fieldata
1008	Amphibia	Anura	Hylidae	Trachycephalus	Trachycephalus jordani	Pacific coastal Ecuador and Peru	Tumbes-Piura Dry Forests	Ecuador	Arenillas	El Oro	-3.5757	-80.139	67	2015	DA, DS, PS, DC	210	NA	Fieldata
1009	Amphibia	Anura	Leptodactylidae	Engystomops	Engystomops pustulatus	Pacific coastal Ecuador and Peru	Tumbes-Piura Dry Forests	Ecuador	Arenillas	El Oro	-3.57501	-80.1394	65	2015	DA, DS, PS, DC	208	NA	Fieldata
1010	Amphibia	Anura	Leptodactylidae	Leptodactylus	Leptodactylus labrosus	Pacific coastal Ecuador and Peru	Tumbes-Piura Dry Forests	Ecuador	Arenillas	El Oro	-3.57501	-80.1394	65	2015	DA, DS, PS, DC	209	NA	Fieldata
1011	Amphibia	Anura	Ceratophryidae	Ceratophrys	Ceratophrys stolzmanni	Pacific coastal Ecuador and Peru	Tumbes-Piura Dry Forests	Ecuador	Arenillas	El Oro	-3.57489	-80.1395	58	2015	DA, DS, PS, DC	219	NA	Fieldata
1012	Amphibia	Anura	Ceratophryidae	Ceratophrys	Ceratophrys stolzmanni	Pacific coastal Ecuador and Peru	Tumbes-Piura Dry Forests	Ecuador	Arenillas	El Oro	-3.57483	-80.1396	59	2015	DA, DS, PS, DC	220	NA	Fieldata
1013	Amphibia	Anura	Ceratophryidae	Ceratophrys	Ceratophrys stolzmanni	Pacific coastal Ecuador and Peru	Tumbes-Piura Dry Forests	Ecuador	Arenillas	El Oro	-3.5746	-80.1398	55	2015	DA, DS, PS, DC	222	NA	Fieldata
1014	Amphibia	Anura	Ceratophryidae	Ceratophrys	Ceratophrys stolzmanni	Pacific coastal Ecuador and Peru	Tumbes-Piura Dry Forests	Ecuador	Arenillas	El Oro	-3.57459	-80.1397	57	2015	DA, DS, PS, DC	221	NA	Fieldata
1015	Amphibia	Anura	Ceratophryidae	Ceratophrys	Ceratophrys stolzmanni	Pacific coastal Ecuador and Peru	Tumbes-Piura Dry Forests	Ecuador	Arenillas	El Oro	-3.57447	-80.1398	53	2015	DA, DS, PS, DC	92	NA	Fieldata
1016	Amphibia	Anura	Bufonidae	Rhinella	Rhinella horribilis	Pacific coastal Ecuador and Peru	Tumbes-Piura Dry Forests	Ecuador	Arenillas	El Oro	-3.57413	-80.14	56	2015	DA, DS, PS, DC	223	NA	Fieldata
1017	Amphibia	Anura	Hylidae	Trachycephalus	Trachycephalus jordani	Pacific coastal Ecuador and Peru	Tumbes-Piura Dry Forests	Ecuador	Arenillas	El Oro	-3.57377	-80.1246	31	2015	DA, DS, PS, DC	148	NA	Fieldata
1018	Amphibia	Anura	Hylidae	Trachycephalus	Trachycephalus jordani	Pacific coastal Ecuador and Peru	Tumbes-Piura Dry Forests	Ecuador	Arenillas	El Oro	-3.57333	-80.1402	62	2015	DA, DS, PS, DC	207	NA	Fieldata
1019	Amphibia	Anura	Leptodactylidae	Engystomops	Engystomops pustulatus	Pacific coastal Ecuador and Peru	Tumbes-Piura Dry Forests	Ecuador	Arenillas	El Oro	-3.57333	-80.1402	62	2015	DA, DS, PS, DC	206	NA	Fieldata
1020	Amphibia	Anura	Hylidae	Trachycephalus	Trachycephalus jordani	Pacific coastal Ecuador and Peru	Tumbes-Piura Dry Forests	Ecuador	Arenillas	El Oro	-3.57193	-80.1401	47	2015	DA, DS, PS, DC	310	NA	Fieldata
1021	Amphibia	Anura	Leptodactylidae	Leptodactylus	Leptodactylus labrosus	Pacific coastal Ecuador and Peru	Tumbes-Piura Dry Forests	Ecuador	Arenillas	El Oro	-3.5719	-80.1258	35	2015	DA, DS, PS, DC	147	NA	Fieldata
1022	Amphibia	Anura	Hylidae	Trachycephalus	Trachycephalus jordani	Pacific coastal Ecuador and Peru	Tumbes-Piura Dry Forests	Ecuador	Arenillas	El Oro	-3.57134	-80.1401	45	2015	DA, DS, PS, DC	313	NA	Fieldata
1023	Amphibia	Anura	Ceratophryidae	Ceratophrys	Ceratophrys stolzmanni	Pacific coastal Ecuador and Peru	Tumbes-Piura Dry Forests	Ecuador	Arenillas	El Oro	-3.57123	-80.1262	38	2015	DA, DS, PS, DC	149	NA	Fieldata
1024	Amphibia	Anura	Bufonidae	Rhinella	Rhinella horribilis	Pacific coastal Ecuador and Peru	Tumbes-Piura Dry Forests	Ecuador	Arenillas	El Oro	-3.57118	-80.066	84	2016	DA, DS, PS, DC	701	NA	Fieldata
1025	Amphibia	Anura	Ceratophryidae	Ceratophrys	Ceratophrys stolzmanni	Pacific coastal Ecuador and Peru	Tumbes-Piura Dry Forests	Ecuador	Arenillas	El Oro	-3.57118	-80.066	84	2016	DA, DS, PS, DC	699	NA	Fieldata
1026	Amphibia	Anura	Hylidae	Trachycephalus	Trachycephalus jordani	Pacific coastal Ecuador and Peru	Tumbes-Piura Dry Forests	Ecuador	Arenillas	El Oro	-3.57118	-80.066	84	2016	DA, DS, PS, DC	702	NA	Fieldata
1027	Amphibia	Anura	Hylidae	Trachycephalus	Trachycephalus quadrangulum	Pacific coastal Ecuador and Peru	Tumbes-Piura Dry Forests	Ecuador	Arenillas	El Oro	-3.57118	-80.066	84	2016	DA, DS, PS, DC	703	NA	Fieldata
1028	Amphibia	Anura	Leptodactylidae	Leptodactylus	Leptodactylus labrosus	Pacific coastal Ecuador and Peru	Tumbes-Piura Dry Forests	Ecuador	Arenillas	El Oro	-3.57118	-80.066	84	2016	DA, DS, PS, DC	700	NA	Fieldata
1029	Amphibia	Anura	Hylidae	Trachycephalus	Trachycephalus jordani	Pacific coastal Ecuador and Peru	Tumbes-Piura Dry Forests	Ecuador	Arenillas	El Oro	-3.57106	-80.1401	48	2015	DA, DS, PS, DC	224	NA	Fieldata
1030	Amphibia	Anura	Hylidae	Trachycephalus	Trachycephalus jordani	Pacific coastal Ecuador and Peru	Tumbes-Piura Dry Forests	Ecuador	Arenillas	El Oro	-3.5708	-80.1446	40	2015	DA, DS, PS, DC	316	NA	Fieldata
1031	Amphibia	Anura	Leptodactylidae	Leptodactylus	Leptodactylus labrosus	Pacific coastal Ecuador and Peru	Tumbes-Piura Dry Forests	Ecuador	Arenillas	El Oro	-3.57076	-80.1452	40	2015	DA, DS, PS, DC	317	NA	Fieldata
1032	Amphibia	Anura	Hylidae	Trachycephalus	Trachycephalus jordani	Pacific coastal Ecuador and Peru	Tumbes-Piura Dry Forests	Ecuador	Arenillas	El Oro	-3.57062	-80.14	48	2015	DA, DS, PS, DC	309	NA	Fieldata
1033	Amphibia	Anura	Hylidae	Trachycephalus	Trachycephalus jordani	Pacific coastal Ecuador and Peru	Tumbes-Piura Dry Forests	Ecuador	Arenillas	El Oro	-3.57045	-80.1418	42	2015	DA, DS, PS, DC	315	NA	Fieldata
1034	Amphibia	Anura	Ceratophryidae	Ceratophrys	Ceratophrys stolzmanni	Pacific coastal Ecuador and Peru	Tumbes-Piura Dry Forests	Ecuador	Arenillas	El Oro	-3.57042	-80.1455	39	2015	DA, DS, PS, DC	318	NA	Fieldata
1035	Amphibia	Anura	Ceratophryidae	Ceratophrys	Ceratophrys stolzmanni	Pacific coastal Ecuador and Peru	Tumbes-Piura Dry Forests	Ecuador	Arenillas	El Oro	-3.57039	-80.14	46	2015	DA, DS, PS, DC	226	NA	Fieldata
1036	Amphibia	Anura	Ceratophryidae	Ceratophrys	Ceratophrys stolzmanni	Pacific coastal Ecuador and Peru	Tumbes-Piura Dry Forests	Ecuador	Arenillas	El Oro	-3.57038	-80.14	46	2015	DA, DS, PS, DC	225	NA	Fieldata
1037	Amphibia	Anura	Hylidae	Trachycephalus	Trachycephalus jordani	Pacific coastal Ecuador and Peru	Tumbes-Piura Dry Forests	Ecuador	Arenillas	El Oro	-3.57032	-80.14	43	2015	DA, DS, PS, DC	314	NA	Fieldata
1038	Amphibia	Anura	Hylidae	Trachycephalus	Trachycephalus jordani	Pacific coastal Ecuador and Peru	Tumbes-Piura Dry Forests	Ecuador	Arenillas	El Oro	-3.57029	-80.14	59	2015	DA, DS, PS, DC	205	NA	Fieldata
1039	Amphibia	Anura	Leptodactylidae	Engystomops	Engystomops pustulatus	Pacific coastal Ecuador and Peru	Tumbes-Piura Dry Forests	Ecuador	Arenillas	El Oro	-3.57029	-80.14	59	2015	DA, DS, PS, DC	204	NA	Fieldata
1040	Amphibia	Anura	Ceratophryidae	Ceratophrys	Ceratophrys stolzmanni	Pacific coastal Ecuador and Peru	Tumbes-Piura Dry Forests	Ecuador	Arenillas	El Oro	-3.56995	-80.14	45	2015	DA, DS, PS, DC	227	NA	Fieldata
1041	Amphibia	Anura	Ceratophryidae	Ceratophrys	Ceratophrys stolzmanni	Pacific coastal Ecuador and Peru	Tumbes-Piura Dry Forests	Ecuador	Arenillas	El Oro	-3.56984	-80.1459	51	2015	DA, DS, PS, DC	94	NA	Fieldata
1042	Amphibia	Anura	Ceratophryidae	Ceratophrys	Ceratophrys stolzmanni	Pacific coastal Ecuador and Peru	Tumbes-Piura Dry Forests	Ecuador	Arenillas	El Oro	-3.56911	-80.1278	42	2015	DA, DS, PS, DC	73	NA	Fieldata
1043	Amphibia	Anura	Ceratophryidae	Ceratophrys	Ceratophrys stolzmanni	Pacific coastal Ecuador and Peru	Tumbes-Piura Dry Forests	Ecuador	Arenillas	El Oro	-3.56902	-80.1401	44	2015	DA, DS, PS, DC	228	NA	Fieldata
1044	Amphibia	Anura	Ceratophryidae	Ceratophrys	Ceratophrys stolzmanni	Pacific coastal Ecuador and Peru	Tumbes-Piura Dry Forests	Ecuador	Chacras	El Oro	-3.56888	-80.197	40	2015	DA, DS, PS, DC	557	NA	Fieldata
1045	Amphibia	Anura	Hylidae	Trachycephalus	Trachycephalus jordani	Pacific coastal Ecuador and Peru	Tumbes-Piura Dry Forests	Ecuador	Arenillas	El Oro	-3.56878	-80.1458	40	2015	DA, DS, PS, DC	319	NA	Fieldata
1046	Amphibia	Anura	Hylidae	Trachycephalus	Trachycephalus jordani	Pacific coastal Ecuador and Peru	Tumbes-Piura Dry Forests	Ecuador	Arenillas	El Oro	-3.56872	-80.1401	48	2015	DA, DS, PS, DC	327	NA	Fieldata
1047	Amphibia	Anura	Hylidae	Trachycephalus	Trachycephalus jordani	Pacific coastal Ecuador and Peru	Tumbes-Piura Dry Forests	Ecuador	Arenillas	El Oro	-3.56862	-80.1456	41	2015	DA, DS, PS, DC	320	NA	Fieldata
1048	Amphibia	Anura	Leptodactylidae	Engystomops	Engystomops pustulatus	Pacific coastal Ecuador and Peru	Tumbes-Piura Dry Forests	Ecuador	Arenillas	El Oro	-3.5686	-80.1167	41	2015	DA, DS, PS, DC	91	NA	Fieldata
1049	Amphibia	Anura	Leptodactylidae	Engystomops	Engystomops pustulatus	Pacific coastal Ecuador and Peru	Tumbes-Piura Dry Forests	Ecuador		El Oro	-3.5686	-80.1167	0	0	DA, DS, PS, DC	827	NA	Fieldata
1050	Amphibia	Anura	Hylidae	Trachycephalus	Trachycephalus jordani	Pacific coastal Ecuador and Peru	Tumbes-Piura Dry Forests	Ecuador	Arenillas	El Oro	-3.56853	-80.1454	42	2015	DA, DS, PS, DC	321	NA	Fieldata
1051	Amphibia	Anura	Ceratophryidae	Ceratophrys	Ceratophrys stolzmanni	Pacific coastal Ecuador and Peru	Tumbes-Piura Dry Forests	Ecuador	Arenillas	El Oro	-3.56852	-80.14	52	2015	DA, DS, PS, DC	99	NA	Fieldata
1052	Amphibia	Anura	Leptodactylidae	Engystomops	Engystomops pustulatus	Pacific coastal Ecuador and Peru	Tumbes-Piura Dry Forests	Ecuador	Arenillas	El Oro	-3.56852	-80.14	52	2015	DA, DS, PS, DC	98	NA	Fieldata
1053	Amphibia	Anura	Ceratophryidae	Ceratophrys	Ceratophrys stolzmanni	Pacific coastal Ecuador and Peru	Tumbes-Piura Dry Forests	Ecuador	Guabillo	El Oro	-3.56851	-80.1972	39	2016	DA, DS, PS, DC	656	NA	Fieldata
1054	Amphibia	Anura	Ceratophryidae	Ceratophrys	Ceratophrys stolzmanni	Pacific coastal Ecuador and Peru	Tumbes-Piura Dry Forests	Ecuador	Arenillas	El Oro	-3.5685	-80.1401	47	2015	DA, DS, PS, DC	328	NA	Fieldata
1055	Amphibia	Anura	Ceratophryidae	Ceratophrys	Ceratophrys stolzmanni	Pacific coastal Ecuador and Peru	Tumbes-Piura Dry Forests	Ecuador	Arenillas	El Oro	-3.56849	-80.1449	42	2015	DA, DS, PS, DC	418	NA	Fieldata
1056	Amphibia	Anura	Ceratophryidae	Ceratophrys	Ceratophrys stolzmanni	Pacific coastal Ecuador and Peru	Tumbes-Piura Dry Forests	Ecuador	Arenillas	El Oro	-3.56849	-80.1404	57	2015	DA, DS, PS, DC	95	NA	Fieldata
1057	Amphibia	Anura	Ceratophryidae	Ceratophrys	Ceratophrys stolzmanni	Pacific coastal Ecuador and Peru	Tumbes-Piura Dry Forests	Ecuador	Arenillas	El Oro	-3.56848	-80.1449	42	2015	DA, DS, PS, DC	419	NA	Fieldata
1058	Amphibia	Anura	Ceratophryidae	Ceratophrys	Ceratophrys stolzmanni	Pacific coastal Ecuador and Peru	Tumbes-Piura Dry Forests	Ecuador	Arenillas	El Oro	-3.56848	-80.1449	42	2015	DA, DS, PS, DC	420	NA	Fieldata
1059	Amphibia	Anura	Hylidae	Scinax	Scinax quinquefasciatus	Pacific coastal Ecuador and Peru	Tumbes-Piura Dry Forests	Ecuador	Arenillas	El Oro	-3.56848	-80.1453	53	2016	DA, DS, PS, DC	708	NA	Fieldata
1060	Amphibia	Anura	Ceratophryidae	Ceratophrys	Ceratophrys stolzmanni	Pacific coastal Ecuador and Peru	Tumbes-Piura Dry Forests	Ecuador	Arenillas	El Oro	-3.56846	-80.1449	51	2015	DA, DS, PS, DC	338	NA	Fieldata
1061	Amphibia	Anura	Leptodactylidae	Leptodactylus	Leptodactylus labrosus	Pacific coastal Ecuador and Peru	Tumbes-Piura Dry Forests	Ecuador	Arenillas	El Oro	-3.56844	-80.145	41	2015	DA, DS, PS, DC	175	NA	Fieldata
1062	Amphibia	Anura	Ceratophryidae	Ceratophrys	Ceratophrys stolzmanni	Pacific coastal Ecuador and Peru	Tumbes-Piura Dry Forests	Ecuador	Arenillas	El Oro	-3.56841	-80.14	51	2015	DA, DS, PS, DC	497	NA	Fieldata
1063	Amphibia	Anura	Ceratophryidae	Ceratophrys	Ceratophrys stolzmanni	Pacific coastal Ecuador and Peru	Tumbes-Piura Dry Forests	Ecuador	Arenillas	El Oro	-3.56839	-80.145	45	2015	DA, DS, PS, DC	489	NA	Fieldata
1064	Amphibia	Anura	Ceratophryidae	Ceratophrys	Ceratophrys stolzmanni	Pacific coastal Ecuador and Peru	Tumbes-Piura Dry Forests	Ecuador	Arenillas	El Oro	-3.56836	-80.1285	42	2015	DA, DS, PS, DC	71	NA	Fieldata
1065	Amphibia	Anura	Leptodactylidae	Leptodactylus	Leptodactylus labrosus	Pacific coastal Ecuador and Peru	Tumbes-Piura Dry Forests	Ecuador	Arenillas	El Oro	-3.56836	-80.1285	42	2015	DA, DS, PS, DC	72	NA	Fieldata
1066	Amphibia	Anura	Bufonidae	Rhinella	Rhinella horribilis	Pacific coastal Ecuador and Peru	Tumbes-Piura Dry Forests	Ecuador	Arenillas	El Oro	-3.56832	-80.0731	73	2016	DA, DS, PS, DC	704	NA	Fieldata
1067	Amphibia	Anura	Ceratophryidae	Ceratophrys	Ceratophrys stolzmanni	Pacific coastal Ecuador and Peru	Tumbes-Piura Dry Forests	Ecuador	Arenillas	El Oro	-3.56832	-80.0731	73	2016	DA, DS, PS, DC	705	NA	Fieldata
1068	Amphibia	Anura	Hylidae	Trachycephalus	Trachycephalus jordani	Pacific coastal Ecuador and Peru	Tumbes-Piura Dry Forests	Ecuador	Arenillas	El Oro	-3.56832	-80.0731	73	2016	DA, DS, PS, DC	707	NA	Fieldata
1069	Amphibia	Anura	Leptodactylidae	Engystomops	Engystomops pustulatus	Pacific coastal Ecuador and Peru	Tumbes-Piura Dry Forests	Ecuador	Arenillas	El Oro	-3.56832	-80.0731	73	2016	DA, DS, PS, DC	706	NA	Fieldata
1070	Amphibia	Anura	Ceratophryidae	Ceratophrys	Ceratophrys stolzmanni	Pacific coastal Ecuador and Peru	Tumbes-Piura Dry Forests	Ecuador	Arenillas	El Oro	-3.56831	-80.1449	45	2015	DA, DS, PS, DC	488	NA	Fieldata
1071	Amphibia	Anura	Ceratophryidae	Ceratophrys	Ceratophrys stolzmanni	Pacific coastal Ecuador and Peru	Tumbes-Piura Dry Forests	Ecuador	Arenillas	El Oro	-3.56828	-80.1449	45	2015	DA, DS, PS, DC	487	NA	Fieldata
1072	Amphibia	Anura	Ceratophryidae	Ceratophrys	Ceratophrys stolzmanni	Pacific coastal Ecuador and Peru	Tumbes-Piura Dry Forests	Ecuador	Arenillas	El Oro	-3.56825	-80.1449	45	2015	DA, DS, PS, DC	486	NA	Fieldata
1073	Amphibia	Anura	Ceratophryidae	Ceratophrys	Ceratophrys stolzmanni	Pacific coastal Ecuador and Peru	Tumbes-Piura Dry Forests	Ecuador	Arenillas	El Oro	-3.56824	-80.1448	45	2015	DA, DS, PS, DC	485	NA	Fieldata
1074	Amphibia	Anura	Ceratophryidae	Ceratophrys	Ceratophrys stolzmanni	Pacific coastal Ecuador and Peru	Tumbes-Piura Dry Forests	Ecuador	Arenillas	El Oro	-3.56822	-80.1442	44	2015	DA, DS, PS, DC	478	NA	Fieldata
1075	Amphibia	Anura	Ceratophryidae	Ceratophrys	Ceratophrys stolzmanni	Pacific coastal Ecuador and Peru	Tumbes-Piura Dry Forests	Ecuador	Arenillas	El Oro	-3.5682	-80.1441	45	2015	DA, DS, PS, DC	492	NA	Fieldata
1076	Amphibia	Anura	Ceratophryidae	Ceratophrys	Ceratophrys stolzmanni	Pacific coastal Ecuador and Peru	Tumbes-Piura Dry Forests	Ecuador	Arenillas	El Oro	-3.5682	-80.1439	44	2015	DA, DS, PS, DC	477	NA	Fieldata
1077	Amphibia	Anura	Ceratophryidae	Ceratophrys	Ceratophrys stolzmanni	Pacific coastal Ecuador and Peru	Tumbes-Piura Dry Forests	Ecuador	Arenillas	El Oro	-3.56819	-80.1438	63	2015	DA, DS, PS, DC	508	NA	Fieldata
1078	Amphibia	Anura	Ceratophryidae	Ceratophrys	Ceratophrys stolzmanni	Pacific coastal Ecuador and Peru	Tumbes-Piura Dry Forests	Ecuador	Arenillas	El Oro	-3.56818	-80.1442	45	2015	DA, DS, PS, DC	491	NA	Fieldata
1079	Amphibia	Anura	Ceratophryidae	Ceratophrys	Ceratophrys stolzmanni	Pacific coastal Ecuador and Peru	Tumbes-Piura Dry Forests	Ecuador	Arenillas	El Oro	-3.56816	-80.1448	47	2015	DA, DS, PS, DC	509	NA	Fieldata
1080	Amphibia	Anura	Ceratophryidae	Ceratophrys	Ceratophrys stolzmanni	Pacific coastal Ecuador and Peru	Tumbes-Piura Dry Forests	Ecuador	Arenillas	El Oro	-3.56815	-80.1437	41	2015	DA, DS, PS, DC	417	NA	Fieldata
1081	Amphibia	Anura	Ceratophryidae	Ceratophrys	Ceratophrys stolzmanni	Pacific coastal Ecuador and Peru	Tumbes-Piura Dry Forests	Ecuador	Arenillas	El Oro	-3.56813	-80.1442	45	2015	DA, DS, PS, DC	490	NA	Fieldata
1082	Amphibia	Anura	Ceratophryidae	Ceratophrys	Ceratophrys stolzmanni	Pacific coastal Ecuador and Peru	Tumbes-Piura Dry Forests	Ecuador	Arenillas	El Oro	-3.56813	-80.1436	64	2015	DA, DS, PS, DC	507	NA	Fieldata
1083	Amphibia	Anura	Ceratophryidae	Ceratophrys	Ceratophrys stolzmanni	Pacific coastal Ecuador and Peru	Tumbes-Piura Dry Forests	Ecuador	Arenillas	El Oro	-3.56811	-80.1447	44	2015	DA, DS, PS, DC	484	NA	Fieldata
1084	Amphibia	Anura	Ceratophryidae	Ceratophrys	Ceratophrys stolzmanni	Pacific coastal Ecuador and Peru	Tumbes-Piura Dry Forests	Ecuador	Arenillas	El Oro	-3.5681	-80.1447	44	2015	DA, DS, PS, DC	483	NA	Fieldata
1085	Amphibia	Anura	Ceratophryidae	Ceratophrys	Ceratophrys stolzmanni	Pacific coastal Ecuador and Peru	Tumbes-Piura Dry Forests	Ecuador	Arenillas	El Oro	-3.56809	-80.1437	37	2015	DA, DS, PS, DC	538	NA	Fieldata
1086	Amphibia	Anura	Ceratophryidae	Ceratophrys	Ceratophrys stolzmanni	Pacific coastal Ecuador and Peru	Tumbes-Piura Dry Forests	Ecuador	Arenillas	El Oro	-3.56802	-80.1448	40	2015	DA, DS, PS, DC	176	NA	Fieldata
1087	Amphibia	Anura	Hylidae	Trachycephalus	Trachycephalus jordani	Pacific coastal Ecuador and Peru	Tumbes-Piura Dry Forests	Ecuador	Arenillas	El Oro	-3.56802	-80.1443	39	2015	DA, DS, PS, DC	167	NA	Fieldata
1088	Amphibia	Anura	Ceratophryidae	Ceratophrys	Ceratophrys stolzmanni	Pacific coastal Ecuador and Peru	Tumbes-Piura Dry Forests	Ecuador	Arenillas	El Oro	-3.56799	-80.1405	57	2015	DA, DS, PS, DC	96	NA	Fieldata
1089	Amphibia	Anura	Ceratophryidae	Ceratophrys	Ceratophrys stolzmanni	Pacific coastal Ecuador and Peru	Tumbes-Piura Dry Forests	Ecuador	Arenillas	El Oro	-3.56797	-80.1434	42	2015	DA, DS, PS, DC	173	NA	Fieldata
1090	Amphibia	Anura	Ceratophryidae	Ceratophrys	Ceratophrys stolzmanni	Pacific coastal Ecuador and Peru	Tumbes-Piura Dry Forests	Ecuador	Arenillas	El Oro	-3.56795	-80.1433	44	2015	DA, DS, PS, DC	476	NA	Fieldata
1091	Amphibia	Anura	Ceratophryidae	Ceratophrys	Ceratophrys stolzmanni	Pacific coastal Ecuador and Peru	Tumbes-Piura Dry Forests	Ecuador	Arenillas	El Oro	-3.56794	-80.1447	46	2015	DA, DS, PS, DC	97	NA	Fieldata
1092	Amphibia	Anura	Ceratophryidae	Ceratophrys	Ceratophrys stolzmanni	Pacific coastal Ecuador and Peru	Tumbes-Piura Dry Forests	Ecuador	Arenillas	El Oro	-3.56794	-80.1447	39	2015	DA, DS, PS, DC	174	NA	Fieldata
1093	Amphibia	Anura	Ceratophryidae	Ceratophrys	Ceratophrys stolzmanni	Pacific coastal Ecuador and Peru	Tumbes-Piura Dry Forests	Ecuador	Arenillas	El Oro	-3.56794	-80.1447	44	2015	DA, DS, PS, DC	482	NA	Fieldata
1094	Amphibia	Anura	Ceratophryidae	Ceratophrys	Ceratophrys stolzmanni	Pacific coastal Ecuador and Peru	Tumbes-Piura Dry Forests	Ecuador	Arenillas	El Oro	-3.56794	-80.1443	44	2015	DA, DS, PS, DC	479	NA	Fieldata
1095	Amphibia	Anura	Hylidae	Trachycephalus	Trachycephalus jordani	Pacific coastal Ecuador and Peru	Tumbes-Piura Dry Forests	Ecuador		El Oro	-3.56791	-80.1432	0	0	DA, DS, PS, DC	867	NA	Fieldata
1096	Amphibia	Anura	Ceratophryidae	Ceratophrys	Ceratophrys stolzmanni	Pacific coastal Ecuador and Peru	Tumbes-Piura Dry Forests	Ecuador	Arenillas	El Oro	-3.5679	-80.1433	44	2015	DA, DS, PS, DC	475	NA	Fieldata
1097	Amphibia	Anura	Hylidae	Trachycephalus	Trachycephalus jordani	Pacific coastal Ecuador and Peru	Tumbes-Piura Dry Forests	Ecuador	Arenillas	El Oro	-3.5679	-80.1433	46	2015	DA, DS, PS, DC	770	NA	Fieldata
1098	Amphibia	Anura	Ceratophryidae	Ceratophrys	Ceratophrys stolzmanni	Pacific coastal Ecuador and Peru	Tumbes-Piura Dry Forests	Ecuador	Arenillas	El Oro	-3.5679	-80.1399	51	2015	DA, DS, PS, DC	496	NA	Fieldata
1099	Amphibia	Anura	Bufonidae	Rhinella	Rhinella horribilis	Pacific coastal Ecuador and Peru	Tumbes-Piura Dry Forests	Ecuador	Arenillas	El Oro	-3.5679	-80.1447	35	2015	DA, DS, PS, DC	229	NA	Fieldata
1100	Amphibia	Anura	Ceratophryidae	Ceratophrys	Ceratophrys stolzmanni	Pacific coastal Ecuador and Peru	Tumbes-Piura Dry Forests	Ecuador	Arenillas	El Oro	-3.5679	-80.1433	44	2015	DA, DS, PS, DC	474	NA	Fieldata
1101	Amphibia	Anura	Hylidae	Trachycephalus	Trachycephalus jordani	Pacific coastal Ecuador and Peru	Tumbes-Piura Dry Forests	Ecuador	Arenillas	El Oro	-3.5679	-80.1434	41	2015	DA, DS, PS, DC	168	NA	Fieldata
1102	Amphibia	Anura	Ceratophryidae	Ceratophrys	Ceratophrys stolzmanni	Pacific coastal Ecuador and Peru	Tumbes-Piura Dry Forests	Ecuador	Arenillas	El Oro	-3.56785	-80.1445	44	2015	DA, DS, PS, DC	480	NA	Fieldata
1103	Amphibia	Anura	Hylidae	Trachycephalus	Trachycephalus quadrangulum	Pacific coastal Ecuador and Peru	Tumbes-Piura Dry Forests	Ecuador	Arenillas	El Oro	-3.56783	-80.1447	56	2015	DA, DS, PS, DC	163	NA	Fieldata
1104	Amphibia	Anura	Ceratophryidae	Ceratophrys	Ceratophrys stolzmanni	Pacific coastal Ecuador and Peru	Tumbes-Piura Dry Forests	Ecuador	Arenillas	El Oro	-3.56782	-80.1446	43	2015	DA, DS, PS, DC	481	NA	Fieldata
1105	Amphibia	Anura	Hylidae	Trachycephalus	Trachycephalus jordani	Pacific coastal Ecuador and Peru	Tumbes-Piura Dry Forests	Ecuador	Arenillas	El Oro	-3.56781	-80.1444	43	2015	DA, DS, PS, DC	769	NA	Fieldata
1106	Amphibia	Anura	Hylidae	Trachycephalus	Trachycephalus jordani	Pacific coastal Ecuador and Peru	Tumbes-Piura Dry Forests	Ecuador		El Oro	-3.56781	-80.1444	0	0	DA, DS, PS, DC	868	NA	Fieldata
1107	Amphibia	Anura	Leptodactylidae	Leptodactylus	Leptodactylus labrosus	Pacific coastal Ecuador and Peru	Tumbes-Piura Dry Forests	Ecuador	Arenillas	El Oro	-3.56779	-80.1433	54	2015	DA, DS, PS, DC	325	NA	Fieldata
1108	Amphibia	Anura	Ceratophryidae	Ceratophrys	Ceratophrys stolzmanni	Pacific coastal Ecuador and Peru	Tumbes-Piura Dry Forests	Ecuador	Arenillas	El Oro	-3.56775	-80.1433	41	2015	DA, DS, PS, DC	142	NA	Fieldata
1109	Amphibia	Anura	Ceratophryidae	Ceratophrys	Ceratophrys stolzmanni	Pacific coastal Ecuador and Peru	Tumbes-Piura Dry Forests	Ecuador	Arenillas	El Oro	-3.5677	-80.1404	41	2015	DA, DS, PS, DC	432	NA	Fieldata
1110	Amphibia	Anura	Hylidae	Trachycephalus	Trachycephalus jordani	Pacific coastal Ecuador and Peru	Tumbes-Piura Dry Forests	Ecuador	Arenillas	El Oro	-3.5677	-80.1398	50	2015	DA, DS, PS, DC	100	NA	Fieldata
1111	Amphibia	Anura	Ceratophryidae	Ceratophrys	Ceratophrys stolzmanni	Pacific coastal Ecuador and Peru	Tumbes-Piura Dry Forests	Ecuador	Arenillas	El Oro	-3.56769	-80.1404	41	2015	DA, DS, PS, DC	431	NA	Fieldata
1112	Amphibia	Anura	Ceratophryidae	Ceratophrys	Ceratophrys stolzmanni	Pacific coastal Ecuador and Peru	Tumbes-Piura Dry Forests	Ecuador	Arenillas	El Oro	-3.56768	-80.1405	41	2015	DA, DS, PS, DC	429	NA	Fieldata
1113	Amphibia	Anura	Ceratophryidae	Ceratophrys	Ceratophrys stolzmanni	Pacific coastal Ecuador and Peru	Tumbes-Piura Dry Forests	Ecuador	Arenillas	El Oro	-3.56768	-80.1405	41	2015	DA, DS, PS, DC	430	NA	Fieldata
1114	Amphibia	Anura	Hylidae	Trachycephalus	Trachycephalus jordani	Pacific coastal Ecuador and Peru	Tumbes-Piura Dry Forests	Ecuador	Arenillas	El Oro	-3.56767	-80.1398	44	2015	DA, DS, PS, DC	334	NA	Fieldata
1115	Amphibia	Anura	Ceratophryidae	Ceratophrys	Ceratophrys stolzmanni	Pacific coastal Ecuador and Peru	Tumbes-Piura Dry Forests	Ecuador	Arenillas	El Oro	-3.56767	-80.1405	41	2015	DA, DS, PS, DC	428	NA	Fieldata
1116	Amphibia	Anura	Ceratophryidae	Ceratophrys	Ceratophrys stolzmanni	Pacific coastal Ecuador and Peru	Tumbes-Piura Dry Forests	Ecuador	Arenillas	El Oro	-3.56764	-80.1406	41	2015	DA, DS, PS, DC	425	NA	Fieldata
1117	Amphibia	Anura	Hylidae	Scinax	Scinax quinquefasciatus	Pacific coastal Ecuador and Peru	Tumbes-Piura Dry Forests	Ecuador	Arenillas	El Oro	-3.56764	-80.1406	41	2015	DA, DS, PS, DC	427	NA	Fieldata
1118	Amphibia	Anura	Hylidae	Trachycephalus	Trachycephalus quadrangulum	Pacific coastal Ecuador and Peru	Tumbes-Piura Dry Forests	Ecuador	Arenillas	El Oro	-3.56764	-80.1406	41	2015	DA, DS, PS, DC	426	NA	Fieldata
1119	Amphibia	Anura	Ceratophryidae	Ceratophrys	Ceratophrys stolzmanni	Pacific coastal Ecuador and Peru	Tumbes-Piura Dry Forests	Ecuador	Arenillas	El Oro	-3.56763	-80.1406	41	2015	DA, DS, PS, DC	422	NA	Fieldata
1120	Amphibia	Anura	Hylidae	Scinax	Scinax quinquefasciatus	Pacific coastal Ecuador and Peru	Tumbes-Piura Dry Forests	Ecuador	Arenillas	El Oro	-3.56763	-80.1406	41	2015	DA, DS, PS, DC	424	NA	Fieldata
1121	Amphibia	Anura	Hylidae	Trachycephalus	Trachycephalus quadrangulum	Pacific coastal Ecuador and Peru	Tumbes-Piura Dry Forests	Ecuador	Arenillas	El Oro	-3.56763	-80.1406	41	2015	DA, DS, PS, DC	423	NA	Fieldata
1122	Amphibia	Anura	Ceratophryidae	Ceratophrys	Ceratophrys stolzmanni	Pacific coastal Ecuador and Peru	Tumbes-Piura Dry Forests	Ecuador	Arenillas	El Oro	-3.56763	-80.1404	49	2015	DA, DS, PS, DC	512	NA	Fieldata
1123	Amphibia	Anura	Ceratophryidae	Ceratophrys	Ceratophrys stolzmanni	Pacific coastal Ecuador and Peru	Tumbes-Piura Dry Forests	Ecuador	Arenillas	El Oro	-3.56762	-80.1405	48	2015	DA, DS, PS, DC	511	NA	Fieldata
1124	Amphibia	Anura	Ceratophryidae	Ceratophrys	Ceratophrys stolzmanni	Pacific coastal Ecuador and Peru	Tumbes-Piura Dry Forests	Ecuador	Arenillas	El Oro	-3.5676	-80.1432	50	2015	DA, DS, PS, DC	93	NA	Fieldata
1125	Amphibia	Anura	Hylidae	Trachycephalus	Trachycephalus quadrangulum	Pacific coastal Ecuador and Peru	Tumbes-Piura Dry Forests	Ecuador		El Oro	-3.56757	-80.1432	0	0	DA, DS, PS, DC	940	NA	Fieldata
1126	Amphibia	Anura	Hylidae	Trachycephalus	Trachycephalus quadrangulum	Pacific coastal Ecuador and Peru	Tumbes-Piura Dry Forests	Ecuador	Arenillas	El Oro	-3.56757	-80.1432	48	2015	DA, DS, PS, DC	771	NA	Fieldata
1127	Amphibia	Anura	Hylidae	Trachycephalus	Trachycephalus quadrangulum	Pacific coastal Ecuador and Peru	Tumbes-Piura Dry Forests	Ecuador	Arenillas	El Oro	-3.56757	-80.1432	48	2015	DA, DS, PS, DC	772	NA	Fieldata
1128	Amphibia	Anura	Leptodactylidae	Leptodactylus	Leptodactylus labrosus	Pacific coastal Ecuador and Peru	Tumbes-Piura Dry Forests	Ecuador		El Oro	-3.56757	-80.1432	0	0	DA, DS, PS, DC	888	NA	Fieldata
1129	Amphibia	Anura	Hylidae	Trachycephalus	Trachycephalus jordani	Pacific coastal Ecuador and Peru	Tumbes-Piura Dry Forests	Ecuador	Arenillas	El Oro	-3.56751	-80.1408	46	2015	DA, DS, PS, DC	157	NA	Fieldata
1130	Amphibia	Anura	Ceratophryidae	Ceratophrys	Ceratophrys stolzmanni	Pacific coastal Ecuador and Peru	Tumbes-Piura Dry Forests	Ecuador	Arenillas	El Oro	-3.5675	-80.1408	45	2015	DA, DS, PS, DC	300	NA	Fieldata
1131	Amphibia	Anura	Ceratophryidae	Ceratophrys	Ceratophrys stolzmanni	Pacific coastal Ecuador and Peru	Tumbes-Piura Dry Forests	Ecuador	Arenillas	El Oro	-3.5675	-80.1433	44	2015	DA, DS, PS, DC	473	NA	Fieldata
1132	Amphibia	Anura	Hylidae	Trachycephalus	Trachycephalus jordani	Pacific coastal Ecuador and Peru	Tumbes-Piura Dry Forests	Ecuador	Arenillas	El Oro	-3.56746	-80.1433	41	2015	DA, DS, PS, DC	170	NA	Fieldata
1133	Amphibia	Anura	Hylidae	Trachycephalus	Trachycephalus jordani	Pacific coastal Ecuador and Peru	Tumbes-Piura Dry Forests	Ecuador	Arenillas	El Oro	-3.56745	-80.1408	50	2015	DA, DS, PS, DC	326	NA	Fieldata
1134	Amphibia	Anura	Hylidae	Trachycephalus	Trachycephalus jordani	Pacific coastal Ecuador and Peru	Tumbes-Piura Dry Forests	Ecuador	Arenillas	El Oro	-3.56741	-80.1407	42	2015	DA, DS, PS, DC	164	NA	Fieldata
1135	Amphibia	Anura	Hylidae	Trachycephalus	Trachycephalus quadrangulum	Pacific coastal Ecuador and Peru	Tumbes-Piura Dry Forests	Ecuador		El Oro	-3.5674	-80.1396	0	0	DA, DS, PS, DC	946	NA	Fieldata
1136	Amphibia	Anura	Hylidae	Trachycephalus	Trachycephalus quadrangulum	Pacific coastal Ecuador and Peru	Tumbes-Piura Dry Forests	Ecuador	Arenillas	El Oro	-3.5674	-80.1396	47	2015	DA, DS, PS, DC	329	NA	Fieldata
1137	Amphibia	Anura	Ceratophryidae	Ceratophrys	Ceratophrys stolzmanni	Pacific coastal Ecuador and Peru	Tumbes-Piura Dry Forests	Ecuador	Arenillas	El Oro	-3.56736	-80.1409	37	2015	DA, DS, PS, DC	530	NA	Fieldata
1138	Amphibia	Anura	Hylidae	Trachycephalus	Trachycephalus jordani	Pacific coastal Ecuador and Peru	Tumbes-Piura Dry Forests	Ecuador	Arenillas	El Oro	-3.56732	-80.141	44	2015	DA, DS, PS, DC	151	NA	Fieldata
1139	Amphibia	Anura	Ceratophryidae	Ceratophrys	Ceratophrys stolzmanni	Pacific coastal Ecuador and Peru	Tumbes-Piura Dry Forests	Ecuador	Arenillas	El Oro	-3.56731	-80.141	50	2015	DA, DS, PS, DC	495	NA	Fieldata
1140	Amphibia	Anura	Ceratophryidae	Ceratophrys	Ceratophrys stolzmanni	Pacific coastal Ecuador and Peru	Tumbes-Piura Dry Forests	Ecuador	Arenillas	El Oro	-3.56731	-80.1433	40	2015	DA, DS, PS, DC	527	NA	Fieldata
1141	Amphibia	Anura	Ceratophryidae	Ceratophrys	Ceratophrys stolzmanni	Pacific coastal Ecuador and Peru	Tumbes-Piura Dry Forests	Ecuador	Arenillas	El Oro	-3.56729	-80.141	42	2015	DA, DS, PS, DC	421	NA	Fieldata
1142	Amphibia	Anura	Hylidae	Trachycephalus	Trachycephalus jordani	Pacific coastal Ecuador and Peru	Tumbes-Piura Dry Forests	Ecuador	Arenillas	El Oro	-3.56729	-80.141	44	2015	DA, DS, PS, DC	299	NA	Fieldata
1143	Amphibia	Anura	Ceratophryidae	Ceratophrys	Ceratophrys stolzmanni	Pacific coastal Ecuador and Peru	Tumbes-Piura Dry Forests	Ecuador	Arenillas	El Oro	-3.56727	-80.1434	48	2015	DA, DS, PS, DC	493	NA	Fieldata
1144	Amphibia	Anura	Ceratophryidae	Ceratophrys	Ceratophrys stolzmanni	Pacific coastal Ecuador and Peru	Tumbes-Piura Dry Forests	Ecuador	Arenillas	El Oro	-3.56724	-80.1434	42	2015	DA, DS, PS, DC	533	NA	Fieldata
1145	Amphibia	Anura	Ceratophryidae	Ceratophrys	Ceratophrys stolzmanni	Pacific coastal Ecuador and Peru	Tumbes-Piura Dry Forests	Ecuador	Arenillas	El Oro	-3.5672	-80.1433	60	2015	DA, DS, PS, DC	324	NA	Fieldata
1146	Amphibia	Anura	Ceratophryidae	Ceratophrys	Ceratophrys stolzmanni	Pacific coastal Ecuador and Peru	Tumbes-Piura Dry Forests	Ecuador	Arenillas	El Oro	-3.56718	-80.13	44	2015	DA, DS, PS, DC	70	NA	Fieldata
1147	Amphibia	Anura	Ceratophryidae	Ceratophrys	Ceratophrys stolzmanni	Pacific coastal Ecuador and Peru	Tumbes-Piura Dry Forests	Ecuador	Arenillas	El Oro	-3.56715	-80.1412	46	2015	DA, DS, PS, DC	235	NA	Fieldata
1148	Amphibia	Anura	Ceratophryidae	Ceratophrys	Ceratophrys stolzmanni	Pacific coastal Ecuador and Peru	Tumbes-Piura Dry Forests	Ecuador	Arenillas	El Oro	-3.56714	-80.1433	44	2015	DA, DS, PS, DC	472	NA	Fieldata
1149	Amphibia	Anura	Ceratophryidae	Ceratophrys	Ceratophrys stolzmanni	Pacific coastal Ecuador and Peru	Tumbes-Piura Dry Forests	Ecuador	Arenillas	El Oro	-3.56711	-80.1433	60	2015	DA, DS, PS, DC	323	NA	Fieldata
1150	Amphibia	Anura	Ceratophryidae	Ceratophrys	Ceratophrys stolzmanni	Pacific coastal Ecuador and Peru	Tumbes-Piura Dry Forests	Ecuador	Arenillas	El Oro	-3.56708	-80.1433	47	2015	DA, DS, PS, DC	494	NA	Fieldata
1151	Amphibia	Anura	Ceratophryidae	Ceratophrys	Ceratophrys stolzmanni	Pacific coastal Ecuador and Peru	Tumbes-Piura Dry Forests	Ecuador	Arenillas	El Oro	-3.56707	-80.1433	60	2015	DA, DS, PS, DC	322	NA	Fieldata
1152	Amphibia	Anura	Bufonidae	Rhinella	Rhinella horribilis	Pacific coastal Ecuador and Peru	Tumbes-Piura Dry Forests	Ecuador	Arenillas	El Oro	-3.56705	-80.1404	46	2015	DA, DS, PS, DC	716	NA	Fieldata
1153	Amphibia	Anura	Bufonidae	Rhinella	Rhinella horribilis	Pacific coastal Ecuador and Peru	Tumbes-Piura Dry Forests	Ecuador	Arenillas	El Oro	-3.56705	-80.1404	46	2015	DA, DS, PS, DC	725	NA	Fieldata
1154	Amphibia	Anura	Bufonidae	Rhinella	Rhinella horribilis	Pacific coastal Ecuador and Peru	Tumbes-Piura Dry Forests	Ecuador	Arenillas	El Oro	-3.56705	-80.1404	46	2015	DA, DS, PS, DC	732	NA	Fieldata
1155	Amphibia	Anura	Bufonidae	Rhinella	Rhinella horribilis	Pacific coastal Ecuador and Peru	Tumbes-Piura Dry Forests	Ecuador	Arenillas	El Oro	-3.56705	-80.1404	46	2015	DA, DS, PS, DC	733	NA	Fieldata
1156	Amphibia	Anura	Bufonidae	Rhinella	Rhinella horribilis	Pacific coastal Ecuador and Peru	Tumbes-Piura Dry Forests	Ecuador	Arenillas	El Oro	-3.56705	-80.1404	46	2015	DA, DS, PS, DC	734	NA	Fieldata
1157	Amphibia	Anura	Bufonidae	Rhinella	Rhinella horribilis	Pacific coastal Ecuador and Peru	Tumbes-Piura Dry Forests	Ecuador	Arenillas	El Oro	-3.56705	-80.1404	46	2015	DA, DS, PS, DC	735	NA	Fieldata
1158	Amphibia	Anura	Bufonidae	Rhinella	Rhinella horribilis	Pacific coastal Ecuador and Peru	Tumbes-Piura Dry Forests	Ecuador		El Oro	-3.56705	-80.1404	0	0	DA, DS, PS, DC	959	NA	Fieldata
1159	Amphibia	Anura	Hylidae	Trachycephalus	Trachycephalus jordani	Pacific coastal Ecuador and Peru	Tumbes-Piura Dry Forests	Ecuador	Arenillas	El Oro	-3.56705	-80.1404	46	2015	DA, DS, PS, DC	738	NA	Fieldata
1160	Amphibia	Anura	Hylidae	Trachycephalus	Trachycephalus jordani	Pacific coastal Ecuador and Peru	Tumbes-Piura Dry Forests	Ecuador	Arenillas	El Oro	-3.56705	-80.1404	46	2015	DA, DS, PS, DC	739	NA	Fieldata
1161	Amphibia	Anura	Hylidae	Trachycephalus	Trachycephalus jordani	Pacific coastal Ecuador and Peru	Tumbes-Piura Dry Forests	Ecuador		El Oro	-3.56705	-80.1404	0	0	DA, DS, PS, DC	869	NA	Fieldata
1162	Amphibia	Anura	Hylidae	Trachycephalus	Trachycephalus quadrangulum	Pacific coastal Ecuador and Peru	Tumbes-Piura Dry Forests	Ecuador		El Oro	-3.56705	-80.1404	0	0	DA, DS, PS, DC	945	NA	Fieldata
1163	Amphibia	Anura	Hylidae	Trachycephalus	Trachycephalus quadrangulum	Pacific coastal Ecuador and Peru	Tumbes-Piura Dry Forests	Ecuador	Arenillas	El Oro	-3.56705	-80.1404	46	2015	DA, DS, PS, DC	719	NA	Fieldata
1164	Amphibia	Anura	Hylidae	Trachycephalus	Trachycephalus quadrangulum	Pacific coastal Ecuador and Peru	Tumbes-Piura Dry Forests	Ecuador	Arenillas	El Oro	-3.56705	-80.1404	46	2015	DA, DS, PS, DC	721	NA	Fieldata
1165	Amphibia	Anura	Hylidae	Trachycephalus	Trachycephalus quadrangulum	Pacific coastal Ecuador and Peru	Tumbes-Piura Dry Forests	Ecuador	Arenillas	El Oro	-3.56705	-80.1404	46	2015	DA, DS, PS, DC	727	NA	Fieldata
1166	Amphibia	Anura	Hylidae	Trachycephalus	Trachycephalus quadrangulum	Pacific coastal Ecuador and Peru	Tumbes-Piura Dry Forests	Ecuador	Arenillas	El Oro	-3.56705	-80.1404	46	2015	DA, DS, PS, DC	730	NA	Fieldata
1167	Amphibia	Anura	Hylidae	Trachycephalus	Trachycephalus quadrangulum	Pacific coastal Ecuador and Peru	Tumbes-Piura Dry Forests	Ecuador	Arenillas	El Oro	-3.56705	-80.1404	46	2015	DA, DS, PS, DC	736	NA	Fieldata
1168	Amphibia	Anura	Hylidae	Trachycephalus	Trachycephalus quadrangulum	Pacific coastal Ecuador and Peru	Tumbes-Piura Dry Forests	Ecuador	Arenillas	El Oro	-3.56705	-80.1404	46	2015	DA, DS, PS, DC	737	NA	Fieldata
1169	Amphibia	Anura	Hylidae	Trachycephalus	Trachycephalus quadrangulum	Pacific coastal Ecuador and Peru	Tumbes-Piura Dry Forests	Ecuador	Arenillas	El Oro	-3.56705	-80.1404	46	2015	DA, DS, PS, DC	740	NA	Fieldata
1170	Amphibia	Anura	Hylidae	Trachycephalus	Trachycephalus quadrangulum	Pacific coastal Ecuador and Peru	Tumbes-Piura Dry Forests	Ecuador	Arenillas	El Oro	-3.56705	-80.1404	46	2015	DA, DS, PS, DC	741	NA	Fieldata
1171	Amphibia	Anura	Hylidae	Trachycephalus	Trachycephalus quadrangulum	Pacific coastal Ecuador and Peru	Tumbes-Piura Dry Forests	Ecuador	Arenillas	El Oro	-3.56705	-80.1404	46	2015	DA, DS, PS, DC	742	NA	Fieldata
1172	Amphibia	Anura	Hylidae	Trachycephalus	Trachycephalus quadrangulum	Pacific coastal Ecuador and Peru	Tumbes-Piura Dry Forests	Ecuador	Arenillas	El Oro	-3.56705	-80.1404	46	2015	DA, DS, PS, DC	743	NA	Fieldata
1173	Amphibia	Anura	Hylidae	Trachycephalus	Trachycephalus quadrangulum	Pacific coastal Ecuador and Peru	Tumbes-Piura Dry Forests	Ecuador	Arenillas	El Oro	-3.56705	-80.1404	46	2015	DA, DS, PS, DC	744	NA	Fieldata
1174	Amphibia	Anura	Hylidae	Trachycephalus	Trachycephalus quadrangulum	Pacific coastal Ecuador and Peru	Tumbes-Piura Dry Forests	Ecuador	Arenillas	El Oro	-3.56705	-80.1404	46	2015	DA, DS, PS, DC	745	NA	Fieldata
1175	Amphibia	Anura	Hylidae	Trachycephalus	Trachycephalus quadrangulum	Pacific coastal Ecuador and Peru	Tumbes-Piura Dry Forests	Ecuador	Arenillas	El Oro	-3.56705	-80.1404	46	2015	DA, DS, PS, DC	746	NA	Fieldata
1176	Amphibia	Anura	Hylidae	Trachycephalus	Trachycephalus quadrangulum	Pacific coastal Ecuador and Peru	Tumbes-Piura Dry Forests	Ecuador	Arenillas	El Oro	-3.56705	-80.1404	46	2015	DA, DS, PS, DC	747	NA	Fieldata
1177	Amphibia	Anura	Leptodactylidae	Leptodactylus	Leptodactylus labrosus	Pacific coastal Ecuador and Peru	Tumbes-Piura Dry Forests	Ecuador	Arenillas	El Oro	-3.56705	-80.1404	46	2015	DA, DS, PS, DC	717	NA	Fieldata
1178	Amphibia	Anura	Leptodactylidae	Leptodactylus	Leptodactylus labrosus	Pacific coastal Ecuador and Peru	Tumbes-Piura Dry Forests	Ecuador	Arenillas	El Oro	-3.56705	-80.1404	46	2015	DA, DS, PS, DC	718	NA	Fieldata
1179	Amphibia	Anura	Leptodactylidae	Leptodactylus	Leptodactylus labrosus	Pacific coastal Ecuador and Peru	Tumbes-Piura Dry Forests	Ecuador	Arenillas	El Oro	-3.56705	-80.1404	46	2015	DA, DS, PS, DC	720	NA	Fieldata
1180	Amphibia	Anura	Leptodactylidae	Leptodactylus	Leptodactylus labrosus	Pacific coastal Ecuador and Peru	Tumbes-Piura Dry Forests	Ecuador	Arenillas	El Oro	-3.56705	-80.1404	46	2015	DA, DS, PS, DC	722	NA	Fieldata
1181	Amphibia	Anura	Leptodactylidae	Leptodactylus	Leptodactylus labrosus	Pacific coastal Ecuador and Peru	Tumbes-Piura Dry Forests	Ecuador	Arenillas	El Oro	-3.56705	-80.1404	46	2015	DA, DS, PS, DC	723	NA	Fieldata
1182	Amphibia	Anura	Leptodactylidae	Leptodactylus	Leptodactylus labrosus	Pacific coastal Ecuador and Peru	Tumbes-Piura Dry Forests	Ecuador	Arenillas	El Oro	-3.56705	-80.1404	46	2015	DA, DS, PS, DC	724	NA	Fieldata
1183	Amphibia	Anura	Leptodactylidae	Leptodactylus	Leptodactylus labrosus	Pacific coastal Ecuador and Peru	Tumbes-Piura Dry Forests	Ecuador	Arenillas	El Oro	-3.56705	-80.1404	46	2015	DA, DS, PS, DC	726	NA	Fieldata
1184	Amphibia	Anura	Leptodactylidae	Leptodactylus	Leptodactylus labrosus	Pacific coastal Ecuador and Peru	Tumbes-Piura Dry Forests	Ecuador	Arenillas	El Oro	-3.56705	-80.1404	46	2015	DA, DS, PS, DC	731	NA	Fieldata
1185	Amphibia	Anura	Leptodactylidae	Leptodactylus	Leptodactylus labrosus	Pacific coastal Ecuador and Peru	Tumbes-Piura Dry Forests	Ecuador	Arenillas	El Oro	-3.56705	-80.1404	46	2015	DA, DS, PS, DC	748	NA	Fieldata
1186	Amphibia	Anura	Leptodactylidae	Leptodactylus	Leptodactylus labrosus	Pacific coastal Ecuador and Peru	Tumbes-Piura Dry Forests	Ecuador		El Oro	-3.56705	-80.1404	0	0	DA, DS, PS, DC	892	NA	Fieldata
1187	Amphibia	Anura	Ceratophryidae	Ceratophrys	Ceratophrys stolzmanni	Pacific coastal Ecuador and Peru	Tumbes-Piura Dry Forests	Ecuador		El Oro	-3.56704	-80.1404	0	0	DA, DS, PS, DC	919	NA	Fieldata
1188	Amphibia	Anura	Leptodactylidae	Leptodactylus	Leptodactylus labrosus	Pacific coastal Ecuador and Peru	Tumbes-Piura Dry Forests	Ecuador	Arenillas	El Oro	-3.56704	-80.1404	41	2015	DA, DS, PS, DC	337	NA	Fieldata
1189	Amphibia	Anura	Ceratophryidae	Ceratophrys	Ceratophrys stolzmanni	Pacific coastal Ecuador and Peru	Tumbes-Piura Dry Forests	Ecuador	Arenillas	El Oro	-3.56702	-80.1433	44	2015	DA, DS, PS, DC	471	NA	Fieldata
1190	Amphibia	Anura	Ceratophryidae	Ceratophrys	Ceratophrys stolzmanni	Pacific coastal Ecuador and Peru	Tumbes-Piura Dry Forests	Ecuador	Arenillas	El Oro	-3.56698	-80.1395	36	2015	DA, DS, PS, DC	531	NA	Fieldata
1191	Amphibia	Anura	Ceratophryidae	Ceratophrys	Ceratophrys stolzmanni	Pacific coastal Ecuador and Peru	Tumbes-Piura Dry Forests	Ecuador	Arenillas	El Oro	-3.56695	-80.1432	38	2015	DA, DS, PS, DC	537	NA	Fieldata
1192	Amphibia	Anura	Leptodactylidae	Engystomops	Engystomops pustulatus	Pacific coastal Ecuador and Peru	Tumbes-Piura Dry Forests	Ecuador	Arenillas	El Oro	-3.56695	-80.1308	43	2015	DA, DS, PS, DC	150	NA	Fieldata
1193	Amphibia	Anura	Hylidae	Trachycephalus	Trachycephalus jordani	Pacific coastal Ecuador and Peru	Tumbes-Piura Dry Forests	Ecuador	Arenillas	El Oro	-3.56693	-80.1413	41	2015	DA, DS, PS, DC	169	NA	Fieldata
1194	Amphibia	Anura	Hylidae	Trachycephalus	Trachycephalus jordani	Pacific coastal Ecuador and Peru	Tumbes-Piura Dry Forests	Ecuador	Arenillas	El Oro	-3.56689	-80.1311	48	2015	DA, DS, PS, DC	146	NA	Fieldata
1195	Amphibia	Anura	Ceratophryidae	Ceratophrys	Ceratophrys stolzmanni	Pacific coastal Ecuador and Peru	Tumbes-Piura Dry Forests	Ecuador	Arenillas	El Oro	-3.56687	-80.1431	38	2015	DA, DS, PS, DC	528	NA	Fieldata
1196	Amphibia	Anura	Ceratophryidae	Ceratophrys	Ceratophrys stolzmanni	Pacific coastal Ecuador and Peru	Tumbes-Piura Dry Forests	Ecuador	Arenillas	El Oro	-3.56684	-80.1395	42	2015	DA, DS, PS, DC	534	NA	Fieldata
1197	Amphibia	Anura	Ceratophryidae	Ceratophrys	Ceratophrys stolzmanni	Pacific coastal Ecuador and Peru	Tumbes-Piura Dry Forests	Ecuador	Arenillas	El Oro	-3.56681	-80.1378	52	2015	DA, DS, PS, DC	103	NA	Fieldata
1198	Amphibia	Anura	Ceratophryidae	Ceratophrys	Ceratophrys stolzmanni	Pacific coastal Ecuador and Peru	Tumbes-Piura Dry Forests	Ecuador	Arenillas	El Oro	-3.56681	-80.1414	47	2015	DA, DS, PS, DC	298	NA	Fieldata
1199	Amphibia	Anura	Ceratophryidae	Ceratophrys	Ceratophrys stolzmanni	Pacific coastal Ecuador and Peru	Tumbes-Piura Dry Forests	Ecuador	Arenillas	El Oro	-3.5668	-80.1415	43	2015	DA, DS, PS, DC	365	NA	Fieldata
1200	Amphibia	Anura	Ceratophryidae	Ceratophrys	Ceratophrys stolzmanni	Pacific coastal Ecuador and Peru	Tumbes-Piura Dry Forests	Ecuador	Arenillas	El Oro	-3.56678	-80.1378	47	2015	DA, DS, PS, DC	330	NA	Fieldata
1201	Amphibia	Anura	Ceratophryidae	Ceratophrys	Ceratophrys stolzmanni	Pacific coastal Ecuador and Peru	Tumbes-Piura Dry Forests	Ecuador	Arenillas	El Oro	-3.56677	-80.1431	40	2015	DA, DS, PS, DC	526	NA	Fieldata
1202	Amphibia	Anura	Ceratophryidae	Ceratophrys	Ceratophrys stolzmanni	Pacific coastal Ecuador and Peru	Tumbes-Piura Dry Forests	Ecuador	Arenillas	El Oro	-3.56674	-80.1378	48	2015	DA, DS, PS, DC	331	NA	Fieldata
1203	Amphibia	Anura	Ceratophryidae	Ceratophrys	Ceratophrys stolzmanni	Pacific coastal Ecuador and Peru	Tumbes-Piura Dry Forests	Ecuador	Arenillas	El Oro	-3.56672	-80.1395	38	2015	DA, DS, PS, DC	435	NA	Fieldata
1204	Amphibia	Anura	Hylidae	Scinax	Scinax quinquefasciatus	Pacific coastal Ecuador and Peru	Tumbes-Piura Dry Forests	Ecuador		El Oro	-3.56671	-80.1433	0	0	DA, DS, PS, DC	931	NA	Fieldata
1205	Amphibia	Anura	Hylidae	Trachycephalus	Trachycephalus jordani	Pacific coastal Ecuador and Peru	Tumbes-Piura Dry Forests	Ecuador	Arenillas	El Oro	-3.56671	-80.1433	55	2014	DA, DS, PS, DC	40	NA	Fieldata
1206	Amphibia	Anura	Hylidae	Trachycephalus	Trachycephalus jordani	Pacific coastal Ecuador and Peru	Tumbes-Piura Dry Forests	Ecuador		El Oro	-3.56671	-80.1433	0	0	DA, DS, PS, DC	870	NA	Fieldata
1207	Amphibia	Anura	Hylidae	Trachycephalus	Trachycephalus quadrangulum	Pacific coastal Ecuador and Peru	Tumbes-Piura Dry Forests	Ecuador		El Oro	-3.56671	-80.1433	0	0	DA, DS, PS, DC	941	NA	Fieldata
1208	Amphibia	Anura	Ceratophryidae	Ceratophrys	Ceratophrys stolzmanni	Pacific coastal Ecuador and Peru	Tumbes-Piura Dry Forests	Ecuador	Arenillas	El Oro	-3.56671	-80.1395	38	2015	DA, DS, PS, DC	433	NA	Fieldata
1209	Amphibia	Anura	Ceratophryidae	Ceratophrys	Ceratophrys stolzmanni	Pacific coastal Ecuador and Peru	Tumbes-Piura Dry Forests	Ecuador	Arenillas	El Oro	-3.5667	-80.1395	38	2015	DA, DS, PS, DC	434	NA	Fieldata
1210	Amphibia	Anura	Leptodactylidae	Engystomops	Engystomops pustulatus	Pacific coastal Ecuador and Peru	Tumbes-Piura Dry Forests	Ecuador	Arenillas	El Oro	-3.56669	-80.1387	44	2015	DA, DS, PS, DC	333	NA	Fieldata
1211	Amphibia	Anura	Ceratophryidae	Ceratophrys	Ceratophrys stolzmanni	Pacific coastal Ecuador and Peru	Tumbes-Piura Dry Forests	Ecuador	Arenillas	El Oro	-3.56667	-80.1424	49	2015	DA, DS, PS, DC	303	NA	Fieldata
1212	Amphibia	Anura	Ceratophryidae	Ceratophrys	Ceratophrys stolzmanni	Pacific coastal Ecuador and Peru	Tumbes-Piura Dry Forests	Ecuador	Arenillas	El Oro	-3.56667	-80.1417	46	2015	DA, DS, PS, DC	301	NA	Fieldata
1213	Amphibia	Anura	Hylidae	Trachycephalus	Trachycephalus quadrangulum	Pacific coastal Ecuador and Peru	Tumbes-Piura Dry Forests	Ecuador	Arenillas	El Oro	-3.56667	-80.1393	43	2015	DA, DS, PS, DC	152	NA	Fieldata
1214	Amphibia	Anura	Leptodactylidae	Leptodactylus	Leptodactylus labrosus	Pacific coastal Ecuador and Peru	Tumbes-Piura Dry Forests	Ecuador	Arenillas	El Oro	-3.56661	-80.1426	42	2014	DA, DS, PS, DC	43	NA	Fieldata
1215	Amphibia	Anura	Ceratophryidae	Ceratophrys	Ceratophrys stolzmanni	Pacific coastal Ecuador and Peru	Tumbes-Piura Dry Forests	Ecuador	Arenillas	El Oro	-3.56661	-80.1417	38	2015	DA, DS, PS, DC	529	NA	Fieldata
1216	Amphibia	Anura	Ceratophryidae	Ceratophrys	Ceratophrys stolzmanni	Pacific coastal Ecuador and Peru	Tumbes-Piura Dry Forests	Ecuador	Arenillas	El Oro	-3.56658	-80.1432	43	2015	DA, DS, PS, DC	470	NA	Fieldata
1217	Amphibia	Anura	Hylidae	Trachycephalus	Trachycephalus jordani	Pacific coastal Ecuador and Peru	Tumbes-Piura Dry Forests	Ecuador	Arenillas	El Oro	-3.56656	-80.1439	40	2015	DA, DS, PS, DC	155	NA	Fieldata
1218	Amphibia	Anura	Ceratophryidae	Ceratophrys	Ceratophrys stolzmanni	Pacific coastal Ecuador and Peru	Tumbes-Piura Dry Forests	Ecuador	Arenillas	El Oro	-3.56656	-80.1419	49	2015	DA, DS, PS, DC	510	NA	Fieldata
1219	Amphibia	Anura	Ceratophryidae	Ceratophrys	Ceratophrys stolzmanni	Pacific coastal Ecuador and Peru	Tumbes-Piura Dry Forests	Ecuador	Arenillas	El Oro	-3.56655	-80.1395	38	2015	DA, DS, PS, DC	436	NA	Fieldata
1220	Amphibia	Anura	Bufonidae	Rhinella	Rhinella horribilis	Pacific coastal Ecuador and Peru	Tumbes-Piura Dry Forests	Ecuador	Arenillas	El Oro	-3.56655	-80.1426	49	2015	DA, DS, PS, DC	751	NA	Fieldata
1221	Amphibia	Anura	Bufonidae	Rhinella	Rhinella horribilis	Pacific coastal Ecuador and Peru	Tumbes-Piura Dry Forests	Ecuador		El Oro	-3.56655	-80.1426	0	0	DA, DS, PS, DC	958	NA	Fieldata
1222	Amphibia	Anura	Hylidae	Trachycephalus	Trachycephalus quadrangulum	Pacific coastal Ecuador and Peru	Tumbes-Piura Dry Forests	Ecuador		El Oro	-3.56655	-80.1425	0	0	DA, DS, PS, DC	944	NA	Fieldata
1223	Amphibia	Anura	Hylidae	Trachycephalus	Trachycephalus quadrangulum	Pacific coastal Ecuador and Peru	Tumbes-Piura Dry Forests	Ecuador	Arenillas	El Oro	-3.56655	-80.1425	8	2015	DA, DS, PS, DC	304	NA	Fieldata
1224	Amphibia	Anura	Leptodactylidae	Leptodactylus	Leptodactylus labrosus	Pacific coastal Ecuador and Peru	Tumbes-Piura Dry Forests	Ecuador	Arenillas	El Oro	-3.56655	-80.1425	8	2015	DA, DS, PS, DC	305	NA	Fieldata
1225	Amphibia	Anura	Leptodactylidae	Leptodactylus	Leptodactylus labrosus	Pacific coastal Ecuador and Peru	Tumbes-Piura Dry Forests	Ecuador		El Oro	-3.56654	-80.1425	0	0	DA, DS, PS, DC	891	NA	Fieldata
1226	Amphibia	Anura	Leptodactylidae	Leptodactylus	Leptodactylus labrosus	Pacific coastal Ecuador and Peru	Tumbes-Piura Dry Forests	Ecuador	Arenillas	El Oro	-3.56653	-80.1394	47	2015	DA, DS, PS, DC	101	NA	Fieldata
1227	Amphibia	Anura	Hylidae	Scinax	Scinax quinquefasciatus	Pacific coastal Ecuador and Peru	Tumbes-Piura Dry Forests	Ecuador	Arenillas	El Oro	-3.56651	-80.1427	51	2014	DA, DS, PS, DC	39	NA	Fieldata
1228	Amphibia	Anura	Hylidae	Trachycephalus	Trachycephalus quadrangulum	Pacific coastal Ecuador and Peru	Tumbes-Piura Dry Forests	Ecuador	Arenillas	El Oro	-3.56651	-80.1427	51	2014	DA, DS, PS, DC	38	NA	Fieldata
1229	Amphibia	Anura	Hylidae	Trachycephalus	Trachycephalus quadrangulum	Pacific coastal Ecuador and Peru	Tumbes-Piura Dry Forests	Ecuador	Arenillas	El Oro	-3.56649	-80.137	50	2015	DA, DS, PS, DC	143	NA	Fieldata
1230	Amphibia	Anura	Ceratophryidae	Ceratophrys	Ceratophrys stolzmanni	Pacific coastal Ecuador and Peru	Tumbes-Piura Dry Forests	Ecuador	Arenillas	El Oro	-3.56647	-80.1391	55	2015	DA, DS, PS, DC	108	NA	Fieldata
1231	Amphibia	Anura	Hylidae	Scinax	Scinax quinquefasciatus	Pacific coastal Ecuador and Peru	Tumbes-Piura Dry Forests	Ecuador	Arenillas	El Oro	-3.56644	-80.1394	47	2015	DA, DS, PS, DC	513	NA	Fieldata
1232	Amphibia	Anura	Leptodactylidae	Engystomops	Engystomops pustulatus	Pacific coastal Ecuador and Peru	Tumbes-Piura Dry Forests	Ecuador	Arenillas	El Oro	-3.56643	-80.1424	46	2015	DA, DS, PS, DC	236	NA	Fieldata
1233	Amphibia	Anura	Bufonidae	Rhinella	Rhinella horribilis	Pacific coastal Ecuador and Peru	Tumbes-Piura Dry Forests	Ecuador	Arenillas	El Oro	-3.56642	-80.1424	40	2014	DA, DS, PS, DC	41	NA	Fieldata
1234	Amphibia	Anura	Hylidae	Trachycephalus	Trachycephalus jordani	Pacific coastal Ecuador and Peru	Tumbes-Piura Dry Forests	Ecuador	Arenillas	El Oro	-3.56641	-80.1436	42	2015	DA, DS, PS, DC	156	NA	Fieldata
1235	Amphibia	Anura	Ceratophryidae	Ceratophrys	Ceratophrys stolzmanni	Pacific coastal Ecuador and Peru	Tumbes-Piura Dry Forests	Ecuador	Arenillas	El Oro	-3.5664	-80.1394	48	2015	DA, DS, PS, DC	498	NA	Fieldata
1236	Amphibia	Anura	Bufonidae	Rhinella	Rhinella horribilis	Pacific coastal Ecuador and Peru	Tumbes-Piura Dry Forests	Ecuador	Arenillas	El Oro	-3.56639	-80.1431	40	2014	DA, DS, PS, DC	42	NA	Fieldata
1237	Amphibia	Anura	Leptodactylidae	Leptodactylus	Leptodactylus labrosus	Pacific coastal Ecuador and Peru	Tumbes-Piura Dry Forests	Ecuador	Arenillas	El Oro	-3.56638	-80.1433	47	2015	DA, DS, PS, DC	336	NA	Fieldata
1238	Amphibia	Anura	Ceratophryidae	Ceratophrys	Ceratophrys stolzmanni	Pacific coastal Ecuador and Peru	Tumbes-Piura Dry Forests	Ecuador		El Oro	-3.56638	-80.1433	0	0	DA, DS, PS, DC	920	NA	Fieldata
1239	Amphibia	Anura	Hylidae	Trachycephalus	Trachycephalus jordani	Pacific coastal Ecuador and Peru	Tumbes-Piura Dry Forests	Ecuador		El Oro	-3.56638	-80.1433	0	0	DA, DS, PS, DC	871	NA	Fieldata
1240	Amphibia	Anura	Leptodactylidae	Leptodactylus	Leptodactylus labrosus	Pacific coastal Ecuador and Peru	Tumbes-Piura Dry Forests	Ecuador		El Oro	-3.56638	-80.1433	0	0	DA, DS, PS, DC	889	NA	Fieldata
1241	Amphibia	Anura	Bufonidae	Rhinella	Rhinella horribilis	Pacific coastal Ecuador and Peru	Tumbes-Piura Dry Forests	Ecuador	Arenillas	El Oro	-3.56638	-80.1426	49	2015	DA, DS, PS, DC	767	NA	Fieldata
1242	Amphibia	Anura	Hylidae	Trachycephalus	Trachycephalus quadrangulum	Pacific coastal Ecuador and Peru	Tumbes-Piura Dry Forests	Ecuador		El Oro	-3.56638	-80.1426	0	0	DA, DS, PS, DC	943	NA	Fieldata
1243	Amphibia	Anura	Hylidae	Trachycephalus	Trachycephalus quadrangulum	Pacific coastal Ecuador and Peru	Tumbes-Piura Dry Forests	Ecuador	Arenillas	El Oro	-3.56638	-80.1426	49	2015	DA, DS, PS, DC	768	NA	Fieldata
1244	Amphibia	Anura	Leptodactylidae	Leptodactylus	Leptodactylus labrosus	Pacific coastal Ecuador and Peru	Tumbes-Piura Dry Forests	Ecuador	Arenillas	El Oro	-3.56638	-80.1426	49	2015	DA, DS, PS, DC	761	NA	Fieldata
1245	Amphibia	Anura	Leptodactylidae	Leptodactylus	Leptodactylus labrosus	Pacific coastal Ecuador and Peru	Tumbes-Piura Dry Forests	Ecuador		El Oro	-3.56638	-80.1426	0	0	DA, DS, PS, DC	890	NA	Fieldata
1246	Amphibia	Anura	Hylidae	Trachycephalus	Trachycephalus quadrangulum	Pacific coastal Ecuador and Peru	Tumbes-Piura Dry Forests	Ecuador		El Oro	-3.56638	-80.1432	0	0	DA, DS, PS, DC	942	NA	Fieldata
1247	Amphibia	Anura	Hylidae	Trachycephalus	Trachycephalus quadrangulum	Pacific coastal Ecuador and Peru	Tumbes-Piura Dry Forests	Ecuador	Arenillas	El Oro	-3.56638	-80.1432	60	2015	DA, DS, PS, DC	715	NA	Fieldata
1248	Amphibia	Anura	Ceratophryidae	Ceratophrys	Ceratophrys stolzmanni	Pacific coastal Ecuador and Peru	Tumbes-Piura Dry Forests	Ecuador	Arenillas	El Oro	-3.56635	-80.1433	40	2015	DA, DS, PS, DC	468	NA	Fieldata
1249	Amphibia	Anura	Ceratophryidae	Ceratophrys	Ceratophrys stolzmanni	Pacific coastal Ecuador and Peru	Tumbes-Piura Dry Forests	Ecuador	Arenillas	El Oro	-3.56635	-80.1433	41	2015	DA, DS, PS, DC	469	NA	Fieldata
1250	Amphibia	Anura	Ceratophryidae	Ceratophrys	Ceratophrys stolzmanni	Pacific coastal Ecuador and Peru	Tumbes-Piura Dry Forests	Ecuador	Arenillas	El Oro	-3.56634	-80.1433	38	2015	DA, DS, PS, DC	466	NA	Fieldata
1251	Amphibia	Anura	Ceratophryidae	Ceratophrys	Ceratophrys stolzmanni	Pacific coastal Ecuador and Peru	Tumbes-Piura Dry Forests	Ecuador	Arenillas	El Oro	-3.56634	-80.1433	39	2015	DA, DS, PS, DC	467	NA	Fieldata
1252	Amphibia	Anura	Ceratophryidae	Ceratophrys	Ceratophrys stolzmanni	Pacific coastal Ecuador and Peru	Tumbes-Piura Dry Forests	Ecuador	Arenillas	El Oro	-3.56633	-80.1433	37	2015	DA, DS, PS, DC	465	NA	Fieldata
1253	Amphibia	Anura	Leptodactylidae	Leptodactylus	Leptodactylus labrosus	Pacific coastal Ecuador and Peru	Tumbes-Piura Dry Forests	Ecuador	Arenillas	El Oro	-3.56633	-80.1331	51	2015	DA, DS, PS, DC	145	NA	Fieldata
1254	Amphibia	Anura	Hylidae	Trachycephalus	Trachycephalus jordani	Pacific coastal Ecuador and Peru	Tumbes-Piura Dry Forests	Ecuador	Arenillas	El Oro	-3.56631	-80.1361	53	2015	DA, DS, PS, DC	104	NA	Fieldata
1255	Amphibia	Anura	Leptodactylidae	Engystomops	Engystomops pustulatus	Pacific coastal Ecuador and Peru	Tumbes-Piura Dry Forests	Ecuador	Arenillas	El Oro	-3.56631	-80.1361	53	2015	DA, DS, PS, DC	105	NA	Fieldata
1256	Amphibia	Anura	Leptodactylidae	Leptodactylus	Leptodactylus labrosus	Pacific coastal Ecuador and Peru	Tumbes-Piura Dry Forests	Ecuador	Arenillas	El Oro	-3.56631	-80.1361	53	2015	DA, DS, PS, DC	106	NA	Fieldata
1257	Amphibia	Anura	Ceratophryidae	Ceratophrys	Ceratophrys stolzmanni	Pacific coastal Ecuador and Peru	Tumbes-Piura Dry Forests	Ecuador	Arenillas	El Oro	-3.56629	-80.1435	38	2015	DA, DS, PS, DC	443	NA	Fieldata
1258	Amphibia	Anura	Ceratophryidae	Ceratophrys	Ceratophrys stolzmanni	Pacific coastal Ecuador and Peru	Tumbes-Piura Dry Forests	Ecuador	Arenillas	El Oro	-3.56626	-80.1356	50	2015	DA, DS, PS, DC	144	NA	Fieldata
1259	Amphibia	Anura	Leptodactylidae	Engystomops	Engystomops pustulatus	Pacific coastal Ecuador and Peru	Tumbes-Piura Dry Forests	Ecuador	Arenillas	El Oro	-3.56625	-80.1436	56	2015	DA, DS, PS, DC	162	NA	Fieldata
1260	Amphibia	Anura	Ceratophryidae	Ceratophrys	Ceratophrys stolzmanni	Pacific coastal Ecuador and Peru	Tumbes-Piura Dry Forests	Ecuador	Arenillas	El Oro	-3.56624	-80.1428	53	2015	DA, DS, PS, DC	506	NA	Fieldata
1261	Amphibia	Anura	Ceratophryidae	Ceratophrys	Ceratophrys stolzmanni	Pacific coastal Ecuador and Peru	Tumbes-Piura Dry Forests	Ecuador	Arenillas	El Oro	-3.56619	-80.1428	53	2015	DA, DS, PS, DC	505	NA	Fieldata
1262	Amphibia	Anura	Ceratophryidae	Ceratophrys	Ceratophrys stolzmanni	Pacific coastal Ecuador and Peru	Tumbes-Piura Dry Forests	Ecuador	Arenillas	El Oro	-3.56619	-80.1352	57	2015	DA, DS, PS, DC	107	NA	Fieldata
1263	Amphibia	Anura	Ceratophryidae	Ceratophrys	Ceratophrys stolzmanni	Pacific coastal Ecuador and Peru	Tumbes-Piura Dry Forests	Ecuador	Arenillas	El Oro	-3.56618	-80.1397	50	2015	DA, DS, PS, DC	102	NA	Fieldata
1264	Amphibia	Anura	Ceratophryidae	Ceratophrys	Ceratophrys stolzmanni	Pacific coastal Ecuador and Peru	Tumbes-Piura Dry Forests	Ecuador	Arenillas	El Oro	-3.56616	-80.1426	28	2015	DA, DS, PS, DC	237	NA	Fieldata
1265	Amphibia	Anura	Leptodactylidae	Engystomops	Engystomops pustulatus	Pacific coastal Ecuador and Peru	Tumbes-Piura Dry Forests	Ecuador	Arenillas	El Oro	-3.56609	-80.1345	47	2015	DA, DS, PS, DC	332	NA	Fieldata
1266	Amphibia	Anura	Ceratophryidae	Ceratophrys	Ceratophrys stolzmanni	Pacific coastal Ecuador and Peru	Tumbes-Piura Dry Forests	Ecuador	Arenillas	El Oro	-3.56605	-80.1398	49	2015	DA, DS, PS, DC	499	NA	Fieldata
1267	Amphibia	Anura	Ceratophryidae	Ceratophrys	Ceratophrys stolzmanni	Pacific coastal Ecuador and Peru	Tumbes-Piura Dry Forests	Ecuador	Arenillas	El Oro	-3.56604	-80.1426	53	2015	DA, DS, PS, DC	504	NA	Fieldata
1268	Amphibia	Anura	Ceratophryidae	Ceratophrys	Ceratophrys stolzmanni	Pacific coastal Ecuador and Peru	Tumbes-Piura Dry Forests	Ecuador	Arenillas	El Oro	-3.566	-80.1398	45	2015	DA, DS, PS, DC	177	NA	Fieldata
1269	Amphibia	Anura	Ceratophryidae	Ceratophrys	Ceratophrys stolzmanni	Pacific coastal Ecuador and Peru	Tumbes-Piura Dry Forests	Ecuador	Arenillas	El Oro	-3.56596	-80.1398	38	2015	DA, DS, PS, DC	437	NA	Fieldata
1270	Amphibia	Anura	Ceratophryidae	Ceratophrys	Ceratophrys stolzmanni	Pacific coastal Ecuador and Peru	Tumbes-Piura Dry Forests	Ecuador	Arenillas	El Oro	-3.56595	-80.1398	38	2015	DA, DS, PS, DC	438	NA	Fieldata
1271	Amphibia	Anura	Hylidae	Trachycephalus	Trachycephalus jordani	Pacific coastal Ecuador and Peru	Tumbes-Piura Dry Forests	Ecuador	Arenillas	El Oro	-3.56594	-80.1399	46	2015	DA, DS, PS, DC	165	NA	Fieldata
1272	Amphibia	Anura	Ceratophryidae	Ceratophrys	Ceratophrys stolzmanni	Pacific coastal Ecuador and Peru	Tumbes-Piura Dry Forests	Ecuador	Arenillas	El Oro	-3.56593	-80.1426	43	2015	DA, DS, PS, DC	233	NA	Fieldata
1273	Amphibia	Anura	Leptodactylidae	Engystomops	Engystomops pustulatus	Pacific coastal Ecuador and Peru	Tumbes-Piura Dry Forests	Ecuador	Arenillas	El Oro	-3.56593	-80.1426	43	2015	DA, DS, PS, DC	234	NA	Fieldata
1274	Amphibia	Anura	Ceratophryidae	Ceratophrys	Ceratophrys stolzmanni	Pacific coastal Ecuador and Peru	Tumbes-Piura Dry Forests	Ecuador	Arenillas	El Oro	-3.56589	-80.1399	48	2015	DA, DS, PS, DC	514	NA	Fieldata
1275	Amphibia	Anura	Ceratophryidae	Ceratophrys	Ceratophrys stolzmanni	Pacific coastal Ecuador and Peru	Tumbes-Piura Dry Forests	Ecuador	Arenillas	El Oro	-3.56583	-80.1424	38	2015	DA, DS, PS, DC	442	NA	Fieldata
1276	Amphibia	Anura	Ceratophryidae	Ceratophrys	Ceratophrys stolzmanni	Pacific coastal Ecuador and Peru	Tumbes-Piura Dry Forests	Ecuador	Arenillas	El Oro	-3.56582	-80.1439	40	2015	DA, DS, PS, DC	446	NA	Fieldata
1277	Amphibia	Anura	Ceratophryidae	Ceratophrys	Ceratophrys stolzmanni	Pacific coastal Ecuador and Peru	Tumbes-Piura Dry Forests	Ecuador	Arenillas	El Oro	-3.56582	-80.1437	41	2015	DA, DS, PS, DC	444	NA	Fieldata
1278	Amphibia	Anura	Ceratophryidae	Ceratophrys	Ceratophrys stolzmanni	Pacific coastal Ecuador and Peru	Tumbes-Piura Dry Forests	Ecuador	Arenillas	El Oro	-3.56578	-80.1441	56	2015	DA, DS, PS, DC	202	NA	Fieldata
1279	Amphibia	Anura	Ceratophryidae	Ceratophrys	Ceratophrys stolzmanni	Pacific coastal Ecuador and Peru	Tumbes-Piura Dry Forests	Ecuador	Arenillas	El Oro	-3.56577	-80.1437	41	2015	DA, DS, PS, DC	445	NA	Fieldata
1280	Amphibia	Anura	Ceratophryidae	Ceratophrys	Ceratophrys stolzmanni	Pacific coastal Ecuador and Peru	Tumbes-Piura Dry Forests	Ecuador	Arenillas	El Oro	-3.56575	-80.1441	40	2015	DA, DS, PS, DC	447	NA	Fieldata
1281	Amphibia	Anura	Ceratophryidae	Ceratophrys	Ceratophrys stolzmanni	Pacific coastal Ecuador and Peru	Tumbes-Piura Dry Forests	Ecuador	Arenillas	El Oro	-3.56574	-80.1425	47	2015	DA, DS, PS, DC	525	NA	Fieldata
1282	Amphibia	Anura	Hylidae	Trachycephalus	Trachycephalus jordani	Pacific coastal Ecuador and Peru	Tumbes-Piura Dry Forests	Ecuador	Arenillas	El Oro	-3.56572	-80.1401	47	2015	DA, DS, PS, DC	166	NA	Fieldata
1283	Amphibia	Anura	Ceratophryidae	Ceratophrys	Ceratophrys stolzmanni	Pacific coastal Ecuador and Peru	Tumbes-Piura Dry Forests	Ecuador	Arenillas	El Oro	-3.56571	-80.1443	39	2015	DA, DS, PS, DC	448	NA	Fieldata
1284	Amphibia	Anura	Ceratophryidae	Ceratophrys	Ceratophrys stolzmanni	Pacific coastal Ecuador and Peru	Tumbes-Piura Dry Forests	Ecuador	Arenillas	El Oro	-3.56566	-80.1444	52	2015	DA, DS, PS, DC	203	NA	Fieldata
1285	Amphibia	Anura	Ceratophryidae	Ceratophrys	Ceratophrys stolzmanni	Pacific coastal Ecuador and Peru	Tumbes-Piura Dry Forests	Ecuador	Arenillas	El Oro	-3.56552	-80.1426	39	2015	DA, DS, PS, DC	231	NA	Fieldata
1286	Amphibia	Anura	Hylidae	Trachycephalus	Trachycephalus jordani	Pacific coastal Ecuador and Peru	Tumbes-Piura Dry Forests	Ecuador	Arenillas	El Oro	-3.56552	-80.1426	39	2015	DA, DS, PS, DC	232	NA	Fieldata
1287	Amphibia	Anura	Ceratophryidae	Ceratophrys	Ceratophrys stolzmanni	Pacific coastal Ecuador and Peru	Tumbes-Piura Dry Forests	Ecuador	Arenillas	El Oro	-3.56543	-80.1403	49	2015	DA, DS, PS, DC	515	NA	Fieldata
1288	Amphibia	Anura	Ceratophryidae	Ceratophrys	Ceratophrys stolzmanni	Pacific coastal Ecuador and Peru	Tumbes-Piura Dry Forests	Ecuador	Arenillas	El Oro	-3.56541	-80.1425	41	2015	DA, DS, PS, DC	335	NA	Fieldata
1289	Amphibia	Anura	Leptodactylidae	Leptodactylus	Leptodactylus labrosus	Pacific coastal Ecuador and Peru	Tumbes-Piura Dry Forests	Ecuador	Arenillas	El Oro	-3.5654	-80.1424	45	2015	DA, DS, PS, DC	306	NA	Fieldata
1290	Amphibia	Anura	Ceratophryidae	Ceratophrys	Ceratophrys stolzmanni	Pacific coastal Ecuador and Peru	Tumbes-Piura Dry Forests	Ecuador	Arenillas	El Oro	-3.56539	-80.1443	38	2015	DA, DS, PS, DC	449	NA	Fieldata
1291	Amphibia	Anura	Ceratophryidae	Ceratophrys	Ceratophrys stolzmanni	Pacific coastal Ecuador and Peru	Tumbes-Piura Dry Forests	Ecuador	Arenillas	El Oro	-3.56538	-80.1443	38	2015	DA, DS, PS, DC	450	NA	Fieldata
1292	Amphibia	Anura	Ceratophryidae	Ceratophrys	Ceratophrys stolzmanni	Pacific coastal Ecuador and Peru	Tumbes-Piura Dry Forests	Ecuador	Arenillas	El Oro	-3.56536	-80.1443	36	2015	DA, DS, PS, DC	141	NA	Fieldata
1293	Amphibia	Anura	Ceratophryidae	Ceratophrys	Ceratophrys stolzmanni	Pacific coastal Ecuador and Peru	Tumbes-Piura Dry Forests	Ecuador	Arenillas	El Oro	-3.56531	-80.1404	49	2015	DA, DS, PS, DC	516	NA	Fieldata
1294	Amphibia	Anura	Bufonidae	Rhinella	Rhinella horribilis	Pacific coastal Ecuador and Peru	Tumbes-Piura Dry Forests	Ecuador	Arenillas	El Oro	-3.56527	-80.1444	37	2017	DA, DS, PS, DC	777	NA	Fieldata
1295	Amphibia	Anura	Ceratophryidae	Ceratophrys	Ceratophrys stolzmanni	Pacific coastal Ecuador and Peru	Tumbes-Piura Dry Forests	Ecuador	Arenillas	El Oro	-3.56527	-80.1444	37	2017	DA, DS, PS, DC	778	NA	Fieldata
1296	Amphibia	Anura	Hylidae	Trachycephalus	Trachycephalus jordani	Pacific coastal Ecuador and Peru	Tumbes-Piura Dry Forests	Ecuador	Arenillas	El Oro	-3.56527	-80.1444	37	2017	DA, DS, PS, DC	782	NA	Fieldata
1297	Amphibia	Anura	Hylidae	Trachycephalus	Trachycephalus quadrangulum	Pacific coastal Ecuador and Peru	Tumbes-Piura Dry Forests	Ecuador	Arenillas	El Oro	-3.56527	-80.1444	37	2017	DA, DS, PS, DC	781	NA	Fieldata
1298	Amphibia	Anura	Leptodactylidae	Engystomops	Engystomops randi	Pacific coastal Ecuador and Peru	Tumbes-Piura Dry Forests	Ecuador	Arenillas	El Oro	-3.56527	-80.1444	37	2017	DA, DS, PS, DC	780	NA	Fieldata
1299	Amphibia	Anura	Leptodactylidae	Leptodactylus	Leptodactylus labrosus	Pacific coastal Ecuador and Peru	Tumbes-Piura Dry Forests	Ecuador	Arenillas	El Oro	-3.56527	-80.1444	37	2017	DA, DS, PS, DC	779	NA	Fieldata
1300	Amphibia	Anura	Ceratophryidae	Ceratophrys	Ceratophrys stolzmanni	Pacific coastal Ecuador and Peru	Tumbes-Piura Dry Forests	Ecuador	Arenillas	El Oro	-3.56526	-80.1448	38	2015	DA, DS, PS, DC	185	NA	Fieldata
1301	Amphibia	Anura	Leptodactylidae	Engystomops	Engystomops randi	Pacific coastal Ecuador and Peru	Tumbes-Piura Dry Forests	Ecuador	Arenillas	El Oro	-3.56522	-80.1404	44	2016	DA, DS, PS, DC	711	NA	Fieldata
1302	Amphibia	Anura	Leptodactylidae	Leptodactylus	Leptodactylus labrosus	Pacific coastal Ecuador and Peru	Tumbes-Piura Dry Forests	Ecuador	Arenillas	El Oro	-3.56521	-80.1409	44	2015	DA, DS, PS, DC	153	NA	Fieldata
1303	Amphibia	Anura	Ceratophryidae	Ceratophrys	Ceratophrys stolzmanni	Pacific coastal Ecuador and Peru	Tumbes-Piura Dry Forests	Ecuador	Arenillas	El Oro	-3.5652	-80.1448	33	2015	DA, DS, PS, DC	137	NA	Fieldata
1304	Amphibia	Anura	Bufonidae	Rhinella	Rhinella horribilis	Pacific coastal Ecuador and Peru	Tumbes-Piura Dry Forests	Ecuador	Arenillas	El Oro	-3.5652	-80.1437	39	2015	DA, DS, PS, DC	154	NA	Fieldata
1305	Amphibia	Anura	Ceratophryidae	Ceratophrys	Ceratophrys stolzmanni	Pacific coastal Ecuador and Peru	Tumbes-Piura Dry Forests	Ecuador	Arenillas	El Oro	-3.56518	-80.1423	47	2015	DA, DS, PS, DC	524	NA	Fieldata
1306	Amphibia	Anura	Ceratophryidae	Ceratophrys	Ceratophrys stolzmanni	Pacific coastal Ecuador and Peru	Tumbes-Piura Dry Forests	Ecuador	Arenillas	El Oro	-3.56517	-80.1448	35	2015	DA, DS, PS, DC	453	NA	Fieldata
1307	Amphibia	Anura	Ceratophryidae	Ceratophrys	Ceratophrys stolzmanni	Pacific coastal Ecuador and Peru	Tumbes-Piura Dry Forests	Ecuador	Arenillas	El Oro	-3.56516	-80.1448	37	2015	DA, DS, PS, DC	302	NA	Fieldata
1308	Amphibia	Anura	Hylidae	Trachycephalus	Trachycephalus jordani	Pacific coastal Ecuador and Peru	Tumbes-Piura Dry Forests	Ecuador	Arenillas	El Oro	-3.56515	-80.1447	53	2015	DA, DS, PS, DC	201	NA	Fieldata
1309	Amphibia	Anura	Ceratophryidae	Ceratophrys	Ceratophrys stolzmanni	Pacific coastal Ecuador and Peru	Tumbes-Piura Dry Forests	Ecuador	Arenillas	El Oro	-3.56514	-80.1451	34	2015	DA, DS, PS, DC	454	NA	Fieldata
1310	Amphibia	Anura	Ceratophryidae	Ceratophrys	Ceratophrys stolzmanni	Pacific coastal Ecuador and Peru	Tumbes-Piura Dry Forests	Ecuador	Arenillas	El Oro	-3.56514	-80.1447	36	2015	DA, DS, PS, DC	452	NA	Fieldata
1311	Amphibia	Anura	Hylidae	Scinax	Scinax quinquefasciatus	Pacific coastal Ecuador and Peru	Tumbes-Piura Dry Forests	Ecuador	Arenillas	El Oro	-3.56513	-80.1406	53	2016	DA, DS, PS, DC	709	NA	Fieldata
1312	Amphibia	Anura	Hylidae	Trachycephalus	Trachycephalus quadrangulum	Pacific coastal Ecuador and Peru	Tumbes-Piura Dry Forests	Ecuador	Arenillas	El Oro	-3.56513	-80.1406	53	2016	DA, DS, PS, DC	710	NA	Fieldata
1313	Amphibia	Anura	Ceratophryidae	Ceratophrys	Ceratophrys stolzmanni	Pacific coastal Ecuador and Peru	Tumbes-Piura Dry Forests	Ecuador	Arenillas	El Oro	-3.56513	-80.1444	37	2015	DA, DS, PS, DC	451	NA	Fieldata
1314	Amphibia	Anura	Ceratophryidae	Ceratophrys	Ceratophrys stolzmanni	Pacific coastal Ecuador and Peru	Tumbes-Piura Dry Forests	Ecuador	Arenillas	El Oro	-3.56512	-80.1448	48	2015	DA, DS, PS, DC	82	NA	Fieldata
1315	Amphibia	Anura	Ceratophryidae	Ceratophrys	Ceratophrys stolzmanni	Pacific coastal Ecuador and Peru	Tumbes-Piura Dry Forests	Ecuador	Arenillas	El Oro	-3.56507	-80.1452	47	2015	DA, DS, PS, DC	81	NA	Fieldata
1316	Amphibia	Anura	Ceratophryidae	Ceratophrys	Ceratophrys stolzmanni	Pacific coastal Ecuador and Peru	Tumbes-Piura Dry Forests	Ecuador	Arenillas	El Oro	-3.56507	-80.1411	48	2015	DA, DS, PS, DC	518	NA	Fieldata
1317	Amphibia	Anura	Leptodactylidae	Leptodactylus	Leptodactylus labrosus	Pacific coastal Ecuador and Peru	Tumbes-Piura Dry Forests	Ecuador	Arenillas	El Oro	-3.56503	-80.1484	47	2015	DA, DS, PS, DC	75	NA	Fieldata
1318	Amphibia	Anura	Hylidae	Trachycephalus	Trachycephalus jordani	Pacific coastal Ecuador and Peru	Tumbes-Piura Dry Forests	Ecuador	Arenillas	El Oro	-3.56503	-80.1406	48	2015	DA, DS, PS, DC	517	NA	Fieldata
1319	Amphibia	Anura	Ceratophryidae	Ceratophrys	Ceratophrys stolzmanni	Pacific coastal Ecuador and Peru	Tumbes-Piura Dry Forests	Ecuador	Arenillas	El Oro	-3.56501	-80.1459	34	2015	DA, DS, PS, DC	457	NA	Fieldata
1320	Amphibia	Anura	Ceratophryidae	Ceratophrys	Ceratophrys stolzmanni	Pacific coastal Ecuador and Peru	Tumbes-Piura Dry Forests	Ecuador	Arenillas	El Oro	-3.56501	-80.1423	44	2015	DA, DS, PS, DC	183	NA	Fieldata
1321	Amphibia	Anura	Ceratophryidae	Ceratophrys	Ceratophrys stolzmanni	Pacific coastal Ecuador and Peru	Tumbes-Piura Dry Forests	Ecuador	Arenillas	El Oro	-3.565	-80.1459	34	2015	DA, DS, PS, DC	456	NA	Fieldata
1322	Amphibia	Anura	Bufonidae	Rhinella	Rhinella horribilis	Pacific coastal Ecuador and Peru	Tumbes-Piura Dry Forests	Ecuador	Arenillas	El Oro	-3.565	-80.149	34	2016	DA, DS, PS, DC	712	NA	Fieldata
1323	Amphibia	Anura	Hylidae	Trachycephalus	Trachycephalus jordani	Pacific coastal Ecuador and Peru	Tumbes-Piura Dry Forests	Ecuador	Arenillas	El Oro	-3.565	-80.149	34	2016	DA, DS, PS, DC	713	NA	Fieldata
1324	Amphibia	Anura	Ceratophryidae	Ceratophrys	Ceratophrys stolzmanni	Pacific coastal Ecuador and Peru	Tumbes-Piura Dry Forests	Ecuador	Arenillas	El Oro	-3.56499	-80.1459	34	2015	DA, DS, PS, DC	455	NA	Fieldata
1325	Amphibia	Anura	Ceratophryidae	Ceratophrys	Ceratophrys stolzmanni	Pacific coastal Ecuador and Peru	Tumbes-Piura Dry Forests	Ecuador	Arenillas	El Oro	-3.56498	-80.1456	53	2015	DA, DS, PS, DC	200	NA	Fieldata
1326	Amphibia	Anura	Ceratophryidae	Ceratophrys	Ceratophrys stolzmanni	Pacific coastal Ecuador and Peru	Tumbes-Piura Dry Forests	Ecuador	Arenillas	El Oro	-3.56498	-80.1462	36	2015	DA, DS, PS, DC	461	NA	Fieldata
1327	Amphibia	Anura	Ceratophryidae	Ceratophrys	Ceratophrys stolzmanni	Pacific coastal Ecuador and Peru	Tumbes-Piura Dry Forests	Ecuador	Arenillas	El Oro	-3.56498	-80.1459	34	2015	DA, DS, PS, DC	458	NA	Fieldata
1328	Amphibia	Anura	Bufonidae	Rhinella	Rhinella horribilis	Pacific coastal Ecuador and Peru	Tumbes-Piura Dry Forests	Ecuador		El Oro	-3.56498	-80.1455	0	0	DA, DS, PS, DC	957	NA	Fieldata
1329	Amphibia	Anura	Ceratophryidae	Ceratophrys	Ceratophrys stolzmanni	Pacific coastal Ecuador and Peru	Tumbes-Piura Dry Forests	Ecuador	Arenillas	El Oro	-3.56497	-80.1462	36	2015	DA, DS, PS, DC	460	NA	Fieldata
1330	Amphibia	Anura	Bufonidae	Rhinella	Rhinella horribilis	Pacific coastal Ecuador and Peru	Tumbes-Piura Dry Forests	Ecuador	Arenillas	El Oro	-3.56497	-80.1455	35	2015	DA, DS, PS, DC	774	NA	Fieldata
1331	Amphibia	Anura	Leptodactylidae	Engystomops	Engystomops randi	Pacific coastal Ecuador and Peru	Tumbes-Piura Dry Forests	Ecuador	Arenillas	El Oro	-3.56497	-80.1455	35	2015	DA, DS, PS, DC	762	NA	Fieldata
1332	Amphibia	Anura	Leptodactylidae	Engystomops	Engystomops randi	Pacific coastal Ecuador and Peru	Tumbes-Piura Dry Forests	Ecuador		El Oro	-3.56497	-80.1455	0	0	DA, DS, PS, DC	819	NA	Fieldata
1333	Amphibia	Anura	Ceratophryidae	Ceratophrys	Ceratophrys stolzmanni	Pacific coastal Ecuador and Peru	Tumbes-Piura Dry Forests	Ecuador	Arenillas	El Oro	-3.56496	-80.1412	48	2015	DA, DS, PS, DC	519	NA	Fieldata
1334	Amphibia	Anura	Ceratophryidae	Ceratophrys	Ceratophrys stolzmanni	Pacific coastal Ecuador and Peru	Tumbes-Piura Dry Forests	Ecuador	Arenillas	El Oro	-3.56496	-80.1488	56	2015	DA, DS, PS, DC	196	NA	Fieldata
1335	Amphibia	Anura	Leptodactylidae	Leptodactylus	Leptodactylus labrosus	Pacific coastal Ecuador and Peru	Tumbes-Piura Dry Forests	Ecuador	Arenillas	El Oro	-3.56496	-80.1457	53	2015	DA, DS, PS, DC	199	NA	Fieldata
1336	Amphibia	Anura	Ceratophryidae	Ceratophrys	Ceratophrys stolzmanni	Pacific coastal Ecuador and Peru	Tumbes-Piura Dry Forests	Ecuador	Arenillas	El Oro	-3.56495	-80.1412	48	2015	DA, DS, PS, DC	520	NA	Fieldata
1337	Amphibia	Anura	Leptodactylidae	Leptodactylus	Leptodactylus labrosus	Pacific coastal Ecuador and Peru	Tumbes-Piura Dry Forests	Ecuador	Arenillas	El Oro	-3.56495	-80.1475	37	2015	DA, DS, PS, DC	140	NA	Fieldata
1338	Amphibia	Anura	Ceratophryidae	Ceratophrys	Ceratophrys stolzmanni	Pacific coastal Ecuador and Peru	Tumbes-Piura Dry Forests	Ecuador	Arenillas	El Oro	-3.56495	-80.1463	35	2015	DA, DS, PS, DC	138	NA	Fieldata
1339	Amphibia	Anura	Ceratophryidae	Ceratophrys	Ceratophrys stolzmanni	Pacific coastal Ecuador and Peru	Tumbes-Piura Dry Forests	Ecuador	Arenillas	El Oro	-3.56494	-80.1413	45	2015	DA, DS, PS, DC	178	NA	Fieldata
1340	Amphibia	Anura	Ceratophryidae	Ceratophrys	Ceratophrys stolzmanni	Pacific coastal Ecuador and Peru	Tumbes-Piura Dry Forests	Ecuador	Arenillas	El Oro	-3.56492	-80.1462	36	2015	DA, DS, PS, DC	459	NA	Fieldata
1341	Amphibia	Anura	Ceratophryidae	Ceratophrys	Ceratophrys stolzmanni	Pacific coastal Ecuador and Peru	Tumbes-Piura Dry Forests	Ecuador	Arenillas	El Oro	-3.56489	-80.1464	37	2015	DA, DS, PS, DC	464	NA	Fieldata
1342	Amphibia	Anura	Ceratophryidae	Ceratophrys	Ceratophrys stolzmanni	Pacific coastal Ecuador and Peru	Tumbes-Piura Dry Forests	Ecuador	Arenillas	El Oro	-3.56489	-80.1413	48	2015	DA, DS, PS, DC	521	NA	Fieldata
1343	Amphibia	Anura	Ceratophryidae	Ceratophrys	Ceratophrys stolzmanni	Pacific coastal Ecuador and Peru	Tumbes-Piura Dry Forests	Ecuador	Arenillas	El Oro	-3.56489	-80.1471	57	2015	DA, DS, PS, DC	197	NA	Fieldata
1344	Amphibia	Anura	Ceratophryidae	Ceratophrys	Ceratophrys stolzmanni	Pacific coastal Ecuador and Peru	Tumbes-Piura Dry Forests	Ecuador	Arenillas	El Oro	-3.56489	-80.1471	57	2015	DA, DS, PS, DC	198	NA	Fieldata
1345	Amphibia	Anura	Leptodactylidae	Leptodactylus	Leptodactylus labrosus	Pacific coastal Ecuador and Peru	Tumbes-Piura Dry Forests	Ecuador	Arenillas	El Oro	-3.56488	-80.1416	44	2015	DA, DS, PS, DC	179	NA	Fieldata
1346	Amphibia	Anura	Ceratophryidae	Ceratophrys	Ceratophrys stolzmanni	Pacific coastal Ecuador and Peru	Tumbes-Piura Dry Forests	Ecuador	Arenillas	El Oro	-3.56486	-80.1463	37	2015	DA, DS, PS, DC	462	NA	Fieldata
1347	Amphibia	Anura	Leptodactylidae	Leptodactylus	Leptodactylus labrosus	Pacific coastal Ecuador and Peru	Tumbes-Piura Dry Forests	Ecuador	Arenillas	El Oro	-3.56483	-80.1464	36	2015	DA, DS, PS, DC	230	NA	Fieldata
1348	Amphibia	Anura	Ceratophryidae	Ceratophrys	Ceratophrys stolzmanni	Pacific coastal Ecuador and Peru	Tumbes-Piura Dry Forests	Ecuador	Arenillas	El Oro	-3.56482	-80.1467	37	2015	DA, DS, PS, DC	463	NA	Fieldata
1349	Amphibia	Anura	Ceratophryidae	Ceratophrys	Ceratophrys stolzmanni	Pacific coastal Ecuador and Peru	Tumbes-Piura Dry Forests	Ecuador	Arenillas	El Oro	-3.56481	-80.1465	44	2015	DA, DS, PS, DC	74	NA	Fieldata
1350	Amphibia	Anura	Ceratophryidae	Ceratophrys	Ceratophrys stolzmanni	Pacific coastal Ecuador and Peru	Tumbes-Piura Dry Forests	Ecuador		El Oro	-3.56481	-80.1465	0	0	DA, DS, PS, DC	921	NA	Fieldata
1351	Amphibia	Anura	Hylidae	Trachycephalus	Trachycephalus jordani	Pacific coastal Ecuador and Peru	Tumbes-Piura Dry Forests	Ecuador	Arenillas	El Oro	-3.56481	-80.142	47	2015	DA, DS, PS, DC	536	NA	Fieldata
1352	Amphibia	Anura	Leptodactylidae	Engystomops	Engystomops pustulatus	Pacific coastal Ecuador and Peru	Tumbes-Piura Dry Forests	Ecuador	Arenillas	El Oro	-3.56481	-80.142	47	2015	DA, DS, PS, DC	535	NA	Fieldata
1353	Amphibia	Anura	Ceratophryidae	Ceratophrys	Ceratophrys stolzmanni	Pacific coastal Ecuador and Peru	Tumbes-Piura Dry Forests	Ecuador	Arenillas	El Oro	-3.56477	-80.1493	55	2015	DA, DS, PS, DC	195	NA	Fieldata
1354	Amphibia	Anura	Ceratophryidae	Ceratophrys	Ceratophrys stolzmanni	Pacific coastal Ecuador and Peru	Tumbes-Piura Dry Forests	Ecuador	Arenillas	El Oro	-3.56475	-80.1423	39	2015	DA, DS, PS, DC	441	NA	Fieldata
1355	Amphibia	Anura	Ceratophryidae	Ceratophrys	Ceratophrys stolzmanni	Pacific coastal Ecuador and Peru	Tumbes-Piura Dry Forests	Ecuador	Arenillas	El Oro	-3.56459	-80.1424	47	2015	DA, DS, PS, DC	522	NA	Fieldata
1356	Amphibia	Anura	Ceratophryidae	Ceratophrys	Ceratophrys stolzmanni	Pacific coastal Ecuador and Peru	Tumbes-Piura Dry Forests	Ecuador	Arenillas	El Oro	-3.56457	-80.1501	38	2015	DA, DS, PS, DC	139	NA	Fieldata
1357	Amphibia	Anura	Ceratophryidae	Ceratophrys	Ceratophrys stolzmanni	Pacific coastal Ecuador and Peru	Tumbes-Piura Dry Forests	Ecuador	Arenillas	El Oro	-3.56455	-80.1499	51	2015	DA, DS, PS, DC	80	NA	Fieldata
1358	Amphibia	Anura	Ceratophryidae	Ceratophrys	Ceratophrys stolzmanni	Pacific coastal Ecuador and Peru	Tumbes-Piura Dry Forests	Ecuador	Arenillas	El Oro	-3.56454	-80.1424	49	2015	DA, DS, PS, DC	500	NA	Fieldata
1359	Amphibia	Anura	Bufonidae	Rhinella	Rhinella horribilis	Pacific coastal Ecuador and Peru	Tumbes-Piura Dry Forests	Ecuador	Arenillas	El Oro	-3.56454	-80.1507	47	2015	DA, DS, PS, DC	186	NA	Fieldata
1360	Amphibia	Anura	Ceratophryidae	Ceratophrys	Ceratophrys stolzmanni	Pacific coastal Ecuador and Peru	Tumbes-Piura Dry Forests	Ecuador	Arenillas	El Oro	-3.5645	-80.1499	55	2015	DA, DS, PS, DC	194	NA	Fieldata
1361	Amphibia	Anura	Ceratophryidae	Ceratophrys	Ceratophrys stolzmanni	Pacific coastal Ecuador and Peru	Tumbes-Piura Dry Forests	Ecuador	Arenillas	El Oro	-3.56448	-80.1425	50	2015	DA, DS, PS, DC	501	NA	Fieldata
1362	Amphibia	Anura	Ceratophryidae	Ceratophrys	Ceratophrys stolzmanni	Pacific coastal Ecuador and Peru	Tumbes-Piura Dry Forests	Ecuador	Arenillas	El Oro	-3.56436	-80.1504	53	2015	DA, DS, PS, DC	193	NA	Fieldata
1363	Amphibia	Anura	Ceratophryidae	Ceratophrys	Ceratophrys stolzmanni	Pacific coastal Ecuador and Peru	Tumbes-Piura Dry Forests	Ecuador	Arenillas	El Oro	-3.56429	-80.1427	49	2015	DA, DS, PS, DC	502	NA	Fieldata
1364	Amphibia	Anura	Ceratophryidae	Ceratophrys	Ceratophrys stolzmanni	Pacific coastal Ecuador and Peru	Tumbes-Piura Dry Forests	Ecuador	Arenillas	El Oro	-3.56429	-80.1427	35	2015	DA, DS, PS, DC	532	NA	Fieldata
1365	Amphibia	Anura	Leptodactylidae	Leptodactylus	Leptodactylus labrosus	Pacific coastal Ecuador and Peru	Tumbes-Piura Dry Forests	Ecuador	Arenillas	El Oro	-3.56428	-80.1515	47	2015	DA, DS, PS, DC	187	NA	Fieldata
1366	Amphibia	Anura	Ceratophryidae	Ceratophrys	Ceratophrys stolzmanni	Pacific coastal Ecuador and Peru	Tumbes-Piura Dry Forests	Ecuador	Arenillas	El Oro	-3.56415	-80.1427	37	2015	DA, DS, PS, DC	440	NA	Fieldata
1367	Amphibia	Anura	Ceratophryidae	Ceratophrys	Ceratophrys stolzmanni	Pacific coastal Ecuador and Peru	Tumbes-Piura Dry Forests	Ecuador	Arenillas	El Oro	-3.56411	-80.1516	46	2015	DA, DS, PS, DC	76	NA	Fieldata
1368	Amphibia	Anura	Ceratophryidae	Ceratophrys	Ceratophrys stolzmanni	Pacific coastal Ecuador and Peru	Tumbes-Piura Dry Forests	Ecuador		El Oro	-3.56411	-80.1516	0	0	DA, DS, PS, DC	922	NA	Fieldata
1369	Amphibia	Anura	Ceratophryidae	Ceratophrys	Ceratophrys stolzmanni	Pacific coastal Ecuador and Peru	Tumbes-Piura Dry Forests	Ecuador	Arenillas	El Oro	-3.56406	-80.1517	51	2015	DA, DS, PS, DC	192	NA	Fieldata
1370	Amphibia	Anura	Ceratophryidae	Ceratophrys	Ceratophrys stolzmanni	Pacific coastal Ecuador and Peru	Tumbes-Piura Dry Forests	Ecuador	Arenillas	El Oro	-3.56392	-80.1519	53	2015	DA, DS, PS, DC	161	NA	Fieldata
1371	Amphibia	Anura	Bufonidae	Rhinella	Rhinella horribilis	Pacific coastal Ecuador and Peru	Tumbes-Piura Dry Forests	Ecuador	Arenillas	El Oro	-3.56388	-80.1519	46	2015	DA, DS, PS, DC	125	NA	Fieldata
1372	Amphibia	Anura	Bufonidae	Rhinella	Rhinella horribilis	Pacific coastal Ecuador and Peru	Tumbes-Piura Dry Forests	Ecuador	Arenillas	El Oro	-3.56387	-80.1393	62	2015	DA, DS, PS, DC	184	NA	Fieldata
1373	Amphibia	Anura	Ceratophryidae	Ceratophrys	Ceratophrys stolzmanni	Pacific coastal Ecuador and Peru	Tumbes-Piura Dry Forests	Ecuador	Arenillas	El Oro	-3.56381	-80.143	43	2015	DA, DS, PS, DC	182	NA	Fieldata
1374	Amphibia	Anura	Leptodactylidae	Leptodactylus	Leptodactylus labrosus	Pacific coastal Ecuador and Peru	Tumbes-Piura Dry Forests	Ecuador	Arenillas	El Oro	-3.56354	-80.1432	34	2015	DA, DS, PS, DC	439	NA	Fieldata
1375	Amphibia	Anura	Ceratophryidae	Ceratophrys	Ceratophrys stolzmanni	Pacific coastal Ecuador and Peru	Tumbes-Piura Dry Forests	Ecuador	Arenillas	El Oro	-3.56349	-80.1434	42	2015	DA, DS, PS, DC	180	NA	Fieldata
1376	Amphibia	Anura	Ceratophryidae	Ceratophrys	Ceratophrys stolzmanni	Pacific coastal Ecuador and Peru	Tumbes-Piura Dry Forests	Ecuador	Arenillas	El Oro	-3.5634	-80.1529	47	2015	DA, DS, PS, DC	188	NA	Fieldata
1377	Amphibia	Anura	Ceratophryidae	Ceratophrys	Ceratophrys stolzmanni	Pacific coastal Ecuador and Peru	Tumbes-Piura Dry Forests	Ecuador	Arenillas	El Oro	-3.56336	-80.1526	50	2015	DA, DS, PS, DC	191	NA	Fieldata
1378	Amphibia	Anura	Ceratophryidae	Ceratophrys	Ceratophrys stolzmanni	Pacific coastal Ecuador and Peru	Tumbes-Piura Dry Forests	Ecuador	Arenillas	El Oro	-3.56333	-80.1527	49	2015	DA, DS, PS, DC	190	NA	Fieldata
1379	Amphibia	Anura	Ceratophryidae	Ceratophrys	Ceratophrys stolzmanni	Pacific coastal Ecuador and Peru	Tumbes-Piura Dry Forests	Ecuador	Arenillas	El Oro	-3.56332	-80.1528	46	2015	DA, DS, PS, DC	77	NA	Fieldata
1380	Amphibia	Anura	Ceratophryidae	Ceratophrys	Ceratophrys stolzmanni	Pacific coastal Ecuador and Peru	Tumbes-Piura Dry Forests	Ecuador	Arenillas	El Oro	-3.56319	-80.1433	47	2015	DA, DS, PS, DC	523	NA	Fieldata
1381	Amphibia	Anura	Bufonidae	Rhinella	Rhinella horribilis	Pacific coastal Ecuador and Peru	Tumbes-Piura Dry Forests	Ecuador	Arenillas	El Oro	-3.56316	-80.1433	43	2015	DA, DS, PS, DC	181	NA	Fieldata
1382	Amphibia	Anura	Ceratophryidae	Ceratophrys	Ceratophrys stolzmanni	Pacific coastal Ecuador and Peru	Tumbes-Piura Dry Forests	Ecuador	Arenillas	El Oro	-3.56312	-80.1531	45	2015	DA, DS, PS, DC	78	NA	Fieldata
1383	Amphibia	Anura	Ceratophryidae	Ceratophrys	Ceratophrys stolzmanni	Pacific coastal Ecuador and Peru	Tumbes-Piura Dry Forests	Ecuador	Arenillas	El Oro	-3.56311	-80.1433	50	2015	DA, DS, PS, DC	503	NA	Fieldata
1384	Amphibia	Anura	Bufonidae	Rhinella	Rhinella horribilis	Pacific coastal Ecuador and Peru	Tumbes-Piura Dry Forests	Ecuador	Arenillas	El Oro	-3.56307	-80.1438	30	2015	DA, DS, PS, DC	172	NA	Fieldata
1385	Amphibia	Anura	Leptodactylidae	Engystomops	Engystomops pustulatus	Pacific coastal Ecuador and Peru	Tumbes-Piura Dry Forests	Ecuador	Arenillas	El Oro	-3.56293	-80.1432	43	2015	DA, DS, PS, DC	339	NA	Fieldata
1386	Amphibia	Anura	Leptodactylidae	Engystomops	Engystomops pustulatus	Pacific coastal Ecuador and Peru	Tumbes-Piura Dry Forests	Ecuador		El Oro	-3.56293	-80.1432	0	0	DA, DS, PS, DC	826	NA	Fieldata
1387	Amphibia	Anura	Hylidae	Trachycephalus	Trachycephalus jordani	Pacific coastal Ecuador and Peru	Tumbes-Piura Dry Forests	Ecuador	Arenillas	El Oro	-3.56268	-80.1431	43	2015	DA, DS, PS, DC	307	NA	Fieldata
1388	Amphibia	Anura	Hylidae	Trachycephalus	Trachycephalus jordani	Pacific coastal Ecuador and Peru	Tumbes-Piura Dry Forests	Ecuador		El Oro	-3.56268	-80.1431	0	0	DA, DS, PS, DC	865	NA	Fieldata
1389	Amphibia	Anura	Ceratophryidae	Ceratophrys	Ceratophrys stolzmanni	Pacific coastal Ecuador and Peru	Tumbes-Piura Dry Forests	Ecuador	Arenillas	El Oro	-3.56251	-80.1544	47	2015	DA, DS, PS, DC	189	NA	Fieldata
1390	Amphibia	Anura	Ceratophryidae	Ceratophrys	Ceratophrys stolzmanni	Pacific coastal Ecuador and Peru	Tumbes-Piura Dry Forests	Ecuador	Arenillas	El Oro	-3.5624	-80.1545	46	2015	DA, DS, PS, DC	79	NA	Fieldata
1391	Amphibia	Anura	Leptodactylidae	Engystomops	Engystomops pustulatus	Pacific coastal Ecuador and Peru	Tumbes-Piura Dry Forests	Ecuador		El Oro	-3.56232	-80.0698	0	0	DA, DS, PS, DC	829	NA	Fieldata
1392	Amphibia	Anura	Leptodactylidae	Leptodactylus	Leptodactylus labrosus	Pacific coastal Ecuador and Peru	Tumbes-Piura Dry Forests	Ecuador	Arenillas	El Oro	-3.56194	-80.1567	43	2016	DA, DS, PS, DC	714	NA	Fieldata
1393	Amphibia	Anura	Leptodactylidae	Engystomops	Engystomops pustulatus	Pacific coastal Ecuador and Peru	Tumbes-Piura Dry Forests	Ecuador	Arenillas	El Oro	-3.56139	-80.1178	32	2015	DA, DS, PS, DC	88	NA	Fieldata
1394	Amphibia	Anura	Leptodactylidae	Engystomops	Engystomops pustulatus	Pacific coastal Ecuador and Peru	Tumbes-Piura Dry Forests	Ecuador		El Oro	-3.56139	-80.1177	0	0	DA, DS, PS, DC	828	NA	Fieldata
1395	Amphibia	Anura	Hylidae	Trachycephalus	Trachycephalus jordani	Pacific coastal Ecuador and Peru	Tumbes-Piura Dry Forests	Ecuador	Arenillas	El Oro	-3.56132	-80.139	42	2015	DA, DS, PS, DC	158	NA	Fieldata
1396	Amphibia	Anura	Ceratophryidae	Ceratophrys	Ceratophrys stolzmanni	Pacific coastal Ecuador and Peru	Tumbes-Piura Dry Forests	Ecuador	Arenillas	El Oro	-3.56121	-80.1389	45	2016	DA, DS, PS, DC	654	NA	Fieldata
1397	Amphibia	Anura	Leptodactylidae	Engystomops	Engystomops pustulatus	Pacific coastal Ecuador and Peru	Tumbes-Piura Dry Forests	Ecuador	Arenillas	El Oro	-3.56121	-80.1389	45	2016	DA, DS, PS, DC	655	NA	Fieldata
1398	Amphibia	Anura	Ceratophryidae	Ceratophrys	Ceratophrys stolzmanni	Pacific coastal Ecuador and Peru	Tumbes-Piura Dry Forests	Ecuador	Chacras	El Oro	-3.56108	-80.1986	31	2015	DA, DS, PS, DC	371	NA	Fieldata
1399	Amphibia	Anura	Ceratophryidae	Ceratophrys	Ceratophrys stolzmanni	Pacific coastal Ecuador and Peru	Tumbes-Piura Dry Forests	Ecuador	Arenillas	El Oro	-3.56064	-80.139	33	2015	DA, DS, PS, DC	416	NA	Fieldata
1400	Amphibia	Anura	Ceratophryidae	Ceratophrys	Ceratophrys stolzmanni	Pacific coastal Ecuador and Peru	Tumbes-Piura Dry Forests	Ecuador	Arenillas	El Oro	-3.56059	-80.1446	36	2015	DA, DS, PS, DC	136	NA	Fieldata
1401	Amphibia	Anura	Leptodactylidae	Leptodactylus	Leptodactylus labrosus	Pacific coastal Ecuador and Peru	Tumbes-Piura Dry Forests	Ecuador	Arenillas	El Oro	-3.56048	-80.1719	42	2015	DA, DS, PS, DC	124	NA	Fieldata
1402	Amphibia	Anura	Ceratophryidae	Ceratophrys	Ceratophrys stolzmanni	Pacific coastal Ecuador and Peru	Tumbes-Piura Dry Forests	Ecuador	Arenillas	El Oro	-3.56025	-80.1389	44	2015	DA, DS, PS, DC	403	NA	Fieldata
1403	Amphibia	Anura	Hylidae	Trachycephalus	Trachycephalus jordani	Pacific coastal Ecuador and Peru	Tumbes-Piura Dry Forests	Ecuador	Arenillas	El Oro	-3.56015	-80.1467	39	2015	DA, DS, PS, DC	135	NA	Fieldata
1404	Amphibia	Anura	Hylidae	Trachycephalus	Trachycephalus jordani	Pacific coastal Ecuador and Peru	Tumbes-Piura Dry Forests	Ecuador	Arenillas	El Oro	-3.5601	-80.145	32	2015	DA, DS, PS, DC	128	NA	Fieldata
1405	Amphibia	Anura	Hylidae	Trachycephalus	Trachycephalus jordani	Pacific coastal Ecuador and Peru	Tumbes-Piura Dry Forests	Ecuador	Arenillas	El Oro	-3.56009	-80.1474	39	2015	DA, DS, PS, DC	134	NA	Fieldata
1406	Amphibia	Anura	Hylidae	Trachycephalus	Trachycephalus jordani	Pacific coastal Ecuador and Peru	Tumbes-Piura Dry Forests	Ecuador	Arenillas	El Oro	-3.56	-80.1475	39	2015	DA, DS, PS, DC	133	NA	Fieldata
1407	Amphibia	Anura	Ceratophryidae	Ceratophrys	Ceratophrys stolzmanni	Pacific coastal Ecuador and Peru	Tumbes-Piura Dry Forests	Ecuador	Arenillas	El Oro	-3.55989	-80.1389	41	2015	DA, DS, PS, DC	399	NA	Fieldata
1408	Amphibia	Anura	Ceratophryidae	Ceratophrys	Ceratophrys stolzmanni	Pacific coastal Ecuador and Peru	Tumbes-Piura Dry Forests	Ecuador		El Oro	-3.55989	-80.1389	0	0	DA, DS, PS, DC	923	NA	Fieldata
1409	Amphibia	Anura	Hylidae	Scinax	Scinax quinquefasciatus	Pacific coastal Ecuador and Peru	Tumbes-Piura Dry Forests	Ecuador	Arenillas	El Oro	-3.55989	-80.1389	41	2015	DA, DS, PS, DC	402	NA	Fieldata
1410	Amphibia	Anura	Hylidae	Trachycephalus	Trachycephalus jordani	Pacific coastal Ecuador and Peru	Tumbes-Piura Dry Forests	Ecuador	Arenillas	El Oro	-3.55989	-80.1389	41	2015	DA, DS, PS, DC	400	NA	Fieldata
1411	Amphibia	Anura	Hylidae	Trachycephalus	Trachycephalus jordani	Pacific coastal Ecuador and Peru	Tumbes-Piura Dry Forests	Ecuador		El Oro	-3.55989	-80.1389	0	0	DA, DS, PS, DC	866	NA	Fieldata
1412	Amphibia	Anura	Hylidae	Trachycephalus	Trachycephalus quadrangulum	Pacific coastal Ecuador and Peru	Tumbes-Piura Dry Forests	Ecuador	Arenillas	El Oro	-3.55989	-80.1389	41	2015	DA, DS, PS, DC	401	NA	Fieldata
1413	Amphibia	Anura	Hylidae	Scinax	Scinax quinquefasciatus	Pacific coastal Ecuador and Peru	Tumbes-Piura Dry Forests	Ecuador	Arenillas	El Oro	-3.55977	-80.1389	61	2015	DA, DS, PS, DC	540	NA	Fieldata
1414	Amphibia	Anura	Hylidae	Trachycephalus	Trachycephalus jordani	Pacific coastal Ecuador and Peru	Tumbes-Piura Dry Forests	Ecuador	Arenillas	El Oro	-3.55977	-80.1389	61	2015	DA, DS, PS, DC	542	NA	Fieldata
1415	Amphibia	Anura	Hylidae	Trachycephalus	Trachycephalus quadrangulum	Pacific coastal Ecuador and Peru	Tumbes-Piura Dry Forests	Ecuador	Arenillas	El Oro	-3.55977	-80.1389	61	2015	DA, DS, PS, DC	541	NA	Fieldata
1416	Amphibia	Anura	Hylidae	Trachycephalus	Trachycephalus jordani	Pacific coastal Ecuador and Peru	Tumbes-Piura Dry Forests	Ecuador	Arenillas	El Oro	-3.5593	-80.1473	39	2015	DA, DS, PS, DC	132	NA	Fieldata
1417	Amphibia	Anura	Hylidae	Trachycephalus	Trachycephalus jordani	Pacific coastal Ecuador and Peru	Tumbes-Piura Dry Forests	Ecuador	Arenillas	El Oro	-3.55853	-80.1466	37	2015	DA, DS, PS, DC	130	NA	Fieldata
1418	Amphibia	Anura	Hylidae	Trachycephalus	Trachycephalus jordani	Pacific coastal Ecuador and Peru	Tumbes-Piura Dry Forests	Ecuador	Arenillas	El Oro	-3.55841	-80.1462	38	2015	DA, DS, PS, DC	129	NA	Fieldata
1419	Amphibia	Anura	Hylidae	Trachycephalus	Trachycephalus jordani	Pacific coastal Ecuador and Peru	Tumbes-Piura Dry Forests	Ecuador	Arenillas	El Oro	-3.55836	-80.1472	32	2015	DA, DS, PS, DC	171	NA	Fieldata
1420	Amphibia	Anura	Hylidae	Trachycephalus	Trachycephalus jordani	Pacific coastal Ecuador and Peru	Tumbes-Piura Dry Forests	Ecuador	Arenillas	El Oro	-3.55797	-80.1468	37	2015	DA, DS, PS, DC	131	NA	Fieldata
1421	Amphibia	Anura	Hylidae	Trachycephalus	Trachycephalus jordani	Pacific coastal Ecuador and Peru	Tumbes-Piura Dry Forests	Ecuador	Arenillas	El Oro	-3.55733	-80.1473	36	2015	DA, DS, PS, DC	308	NA	Fieldata
1422	Amphibia	Anura	Ceratophryidae	Ceratophrys	Ceratophrys stolzmanni	Pacific coastal Ecuador and Peru	Tumbes-Piura Dry Forests	Ecuador	Arenillas	El Oro	-3.55541	-80.1187	23	2015	DA, DS, PS, DC	89	NA	Fieldata
1423	Amphibia	Anura	Ceratophryidae	Ceratophrys	Ceratophrys stolzmanni	Pacific coastal Ecuador and Peru	Tumbes-Piura Dry Forests	Ecuador	Arenillas	El Oro	-3.554	-80.1188	22	2015	DA, DS, PS, DC	90	NA	Fieldata
1424	Amphibia	Anura	Craugastoridae	Pristimantis	Pristimantis achatinus	Pacific coastal Ecuador and Peru	Tumbes-Piura Dry Forests	Ecuador		El Oro	-3.55391	-79.9412	119	2017	Fausto	NA	NA	Fieldata
1425	Amphibia	Anura	Craugastoridae	Pristimantis	Pristimantis achatinus	Pacific coastal Ecuador and Peru	Tumbes-Piura Dry Forests	Ecuador		El Oro	-3.55391	-79.9412	119	2017	Fausto	NA	NA	Fieldata
1426	Amphibia	Anura	Craugastoridae	Pristimantis	Pristimantis achatinus	Pacific coastal Ecuador and Peru	Tumbes-Piura Dry Forests	Ecuador		El Oro	-3.55391	-79.9412	119	2017	Fausto	NA	NA	Fieldata
1427	Amphibia	Anura	Craugastoridae	Pristimantis	Pristimantis achatinus	Pacific coastal Ecuador and Peru	Tumbes-Piura Dry Forests	Ecuador		El Oro	-3.55391	-79.9412	119	2017	Fausto	NA	NA	Fieldata
1428	Amphibia	Anura	Leptodactylidae	Leptodactylus	Leptodactylus labrosus	Pacific coastal Ecuador and Peru	Tumbes-Piura Dry Forests	Ecuador	Arenillas	El Oro	-3.55376	-80.1385	41	2015	DA, DS, PS, DC	159	NA	Fieldata
1429	Amphibia	Anura	Ceratophryidae	Ceratophrys	Ceratophrys stolzmanni	Pacific coastal Ecuador and Peru	Tumbes-Piura Dry Forests	Ecuador		El Oro	-3.55374	-80.0617	0	0	DA, DS, PS, DC	924	NA	Fieldata
1430	Amphibia	Anura	Ceratophryidae	Ceratophrys	Ceratophrys stolzmanni	Pacific coastal Ecuador and Peru	Tumbes-Piura Dry Forests	Ecuador	Arenillas	El Oro	-3.5533	-80.1506	41	2015	DA, DS, PS, DC	160	NA	Fieldata
1431	Amphibia	Anura	Ceratophryidae	Ceratophrys	Ceratophrys stolzmanni	Pacific coastal Ecuador and Peru	Tumbes-Piura Dry Forests	Ecuador	Chacras	El Oro	-3.55319	-80.2002	30	2015	DA, DS, PS, DC	370	NA	Fieldata
1432	Amphibia	Anura	Ceratophryidae	Ceratophrys	Ceratophrys stolzmanni	Pacific coastal Ecuador and Peru	Tumbes-Piura Dry Forests	Ecuador	Chacras	El Oro	-3.55236	-80.2004	30	2015	DA, DS, PS, DC	369	NA	Fieldata
1433	Amphibia	Anura	Ceratophryidae	Ceratophrys	Ceratophrys stolzmanni	Pacific coastal Ecuador and Peru	Tumbes-Piura Dry Forests	Ecuador	Arenillas	El Oro	-3.55106	-80.122	17	2015	DA, DS, PS, DC	68	NA	Fieldata
1434	Amphibia	Anura	Leptodactylidae	Leptodactylus	Leptodactylus labrosus	Pacific coastal Ecuador and Peru	Tumbes-Piura Dry Forests	Ecuador	Arenillas	El Oro	-3.55106	-80.122	17	2015	DA, DS, PS, DC	69	NA	Fieldata
1435	Amphibia	Anura	Ceratophryidae	Ceratophrys	Ceratophrys stolzmanni	Pacific coastal Ecuador and Peru	Tumbes-Piura Dry Forests	Ecuador	Arenillas	El Oro	-3.55057	-80.1214	16	2015	DA, DS, PS, DC	67	NA	Fieldata
1436	Amphibia	Anura	Ceratophryidae	Ceratophrys	Ceratophrys stolzmanni	Pacific coastal Ecuador and Peru	Tumbes-Piura Dry Forests	Ecuador	Arenillas	El Oro	-3.55017	-80.1193	14	2015	DA, DS, PS, DC	66	NA	Fieldata
1437	Amphibia	Anura	Bufonidae	Rhinella	Rhinella horribilis	Pacific coastal Ecuador and Peru	Tumbes-Piura Dry Forests	Ecuador	Arenillas	El Oro	-3.54864	-80.1184	23	2015	DA, DS, PS, DC	65	NA	Fieldata
1438	Amphibia	Anura	Ceratophryidae	Ceratophrys	Ceratophrys stolzmanni	Pacific coastal Ecuador and Peru	Tumbes-Piura Dry Forests	Ecuador	Arenillas	El Oro	-3.54689	-80.1363	32	2015	DA, DS, PS, DC	366	NA	Fieldata
1439	Amphibia	Anura	Leptodactylidae	Leptodactylus	Leptodactylus labrosus	Pacific coastal Ecuador and Peru	Tumbes-Piura Dry Forests	Ecuador	Arenillas	El Oro	-3.54531	-80.1186	23	2015	DA, DS, PS, DC	64	NA	Fieldata
1440	Amphibia	Anura	Hylidae	Trachycephalus	Trachycephalus jordani	Pacific coastal Ecuador and Peru	Tumbes-Piura Dry Forests	Ecuador	Arenillas	El Oro	-3.54417	-80.1361	33	2015	DA, DS, PS, DC	773	NA	Fieldata
1441	Amphibia	Anura	Ceratophryidae	Ceratophrys	Ceratophrys stolzmanni	Pacific coastal Ecuador and Peru	Tumbes-Piura Dry Forests	Ecuador	Chacras	El Oro	-3.54143	-80.1912	28	2015	DA, DS, PS, DC	368	NA	Fieldata
1442	Amphibia	Anura	Hylidae	Trachycephalus	Trachycephalus jordani	Pacific coastal Ecuador and Peru	Tumbes-Piura Dry Forests	Ecuador	Chacras	El Oro	-3.54119	-80.1909	29	2015	DA, DS, PS, DC	367	NA	Fieldata
1443	Amphibia	Anura	Bufonidae	Rhinella	Rhinella horribilis	Pacific coastal Ecuador and Peru	Tumbes-Piura Dry Forests	Ecuador	Arenillas	El Oro	-3.54104	-80.1359	35	2015	DA, DS, PS, DC	114	NA	Fieldata
1444	Amphibia	Anura	Ceratophryidae	Ceratophrys	Ceratophrys stolzmanni	Pacific coastal Ecuador and Peru	Tumbes-Piura Dry Forests	Ecuador	Arenillas	El Oro	-3.53741	-80.1522	40	2015	DA, DS, PS, DC	398	NA	Fieldata
1445	Amphibia	Anura	Leptodactylidae	Leptodactylus	Leptodactylus labrosus	Pacific coastal Ecuador and Peru	Tumbes-Piura Dry Forests	Ecuador	Arenillas	El Oro	-3.53719	-80.1238	18	2015	DA, DS, PS, DC	115	NA	Fieldata
1446	Amphibia	Anura	Dendrobatidae	Epipedobates	Epipedobates anthonyi	Pacific coastal Ecuador and Peru	Tumbes-Piura Dry Forests	Ecuador		El Oro	-3.5357	-80.0671	0	0	DA, DS, PS, DC	854	NA	Fieldata
1447	Amphibia	Anura	Hylidae	Scinax	Scinax quinquefasciatus	Pacific coastal Ecuador and Peru	Tumbes-Piura Dry Forests	Ecuador		El Oro	-3.5357	-80.0671	0	0	DA, DS, PS, DC	932	NA	Fieldata
1448	Amphibia	Anura	Leptodactylidae	Engystomops	Engystomops randi	Pacific coastal Ecuador and Peru	Tumbes-Piura Dry Forests	Ecuador		El Oro	-3.5357	-80.0671	0	0	DA, DS, PS, DC	817	NA	Fieldata
1449	Amphibia	Anura	Ceratophryidae	Ceratophrys	Ceratophrys stolzmanni	Pacific coastal Ecuador and Peru	Tumbes-Piura Dry Forests	Ecuador	Arenillas	El Oro	-3.53517	-80.1239	18	2015	DA, DS, PS, DC	109	NA	Fieldata
1450	Amphibia	Anura	Ceratophryidae	Ceratophrys	Ceratophrys stolzmanni	Pacific coastal Ecuador and Peru	Tumbes-Piura Dry Forests	Ecuador	Arenillas	El Oro	-3.53247	-80.1251	17	2015	DA, DS, PS, DC	63	NA	Fieldata
1451	Amphibia	Anura	Leptodactylidae	Leptodactylus	Leptodactylus labrosus	Pacific coastal Ecuador and Peru	Tumbes-Piura Dry Forests	Ecuador	Arenillas	El Oro	-3.53209	-80.1251	26	2015	DA, DS, PS, DC	110	NA	Fieldata
1452	Amphibia	Anura	Ceratophryidae	Ceratophrys	Ceratophrys stolzmanni	Pacific coastal Ecuador and Peru	Tumbes-Piura Dry Forests	Ecuador		El Oro	-3.52368	-80.2069	0	0	DA, DS, PS, DC	925	NA	Fieldata
1453	Amphibia	Anura	Hylidae	Scinax	Scinax quinquefasciatus	Pacific coastal Ecuador and Peru	Tumbes-Piura Dry Forests	Ecuador		El Oro	-3.52368	-80.2069	0	0	DA, DS, PS, DC	934	NA	Fieldata
1454	Amphibia	Anura	Leptodactylidae	Engystomops	Engystomops pustulatus	Pacific coastal Ecuador and Peru	Tumbes-Piura Dry Forests	Ecuador		El Oro	-3.52368	-80.2069	0	0	DA, DS, PS, DC	824	NA	Fieldata
1455	Amphibia	Anura	Bufonidae	Rhinella	Rhinella horribilis	Pacific coastal Ecuador and Peru	Tumbes-Piura Dry Forests	Ecuador	Arenillas	El Oro	-3.51662	-80.126	26	2015	DA, DS, PS, DC	728	NA	Fieldata
1456	Amphibia	Anura	Bufonidae	Rhinella	Rhinella horribilis	Pacific coastal Ecuador and Peru	Tumbes-Piura Dry Forests	Ecuador		El Oro	-3.51662	-80.126	0	0	DA, DS, PS, DC	960	NA	Fieldata
1457	Amphibia	Anura	Hylidae	Scinax	Scinax quinquefasciatus	Pacific coastal Ecuador and Peru	Tumbes-Piura Dry Forests	Ecuador	Arenillas	El Oro	-3.51135	-80.068	23	2015	DA, DS, PS, DC	568	NA	Fieldata
1458	Amphibia	Anura	Bufonidae	Rhinella	Rhinella horribilis	Pacific coastal Ecuador and Peru	Tumbes-Piura Dry Forests	Ecuador	Arenillas	El Oro	-3.51093	-80.1231	3	2015	DA, DS, PS, DC	112	NA	Fieldata
1459	Amphibia	Anura	Hylidae	Scinax	Scinax quinquefasciatus	Pacific coastal Ecuador and Peru	Tumbes-Piura Dry Forests	Ecuador	Arenillas	El Oro	-3.51093	-80.1231	3	2015	DA, DS, PS, DC	113	NA	Fieldata
1460	Amphibia	Anura	Hylidae	Scinax	Scinax quinquefasciatus	Pacific coastal Ecuador and Peru	Tumbes-Piura Dry Forests	Ecuador		El Oro	-3.51093	-80.1231	0	0	DA, DS, PS, DC	933	NA	Fieldata
1461	Amphibia	Anura	Leptodactylidae	Engystomops	Engystomops randi	Pacific coastal Ecuador and Peru	Tumbes-Piura Dry Forests	Ecuador	Arenillas	El Oro	-3.51053	-80.1232	6	2015	DA, DS, PS, DC	120	NA	Fieldata
1462	Amphibia	Anura	Leptodactylidae	Engystomops	Engystomops randi	Pacific coastal Ecuador and Peru	Tumbes-Piura Dry Forests	Ecuador		El Oro	-3.51053	-80.1232	0	0	DA, DS, PS, DC	818	NA	Fieldata
1463	Amphibia	Anura	Bufonidae	Rhinella	Rhinella horribilis	Pacific coastal Ecuador and Peru	Tumbes-Piura Dry Forests	Ecuador	Arenillas	El Oro	-3.5091	-80.1213	5	2015	DA, DS, PS, DC	62	NA	Fieldata
1464	Amphibia	Anura	Ceratophryidae	Ceratophrys	Ceratophrys stolzmanni	Pacific coastal Ecuador and Peru	Tumbes-Piura Dry Forests	Ecuador	Arenillas	El Oro	-3.50879	-80.1205	5	2015	DA, DS, PS, DC	116	NA	Fieldata
1465	Amphibia	Anura	Bufonidae	Rhinella	Rhinella horribilis	Pacific coastal Ecuador and Peru	Tumbes-Piura Dry Forests	Ecuador	Arenillas	El Oro	-3.50555	-80.1054	23	2015	DA, DS, PS, DC	117	NA	Fieldata
1466	Amphibia	Anura	Leptodactylidae	Leptodactylus	Leptodactylus labrosus	Pacific coastal Ecuador and Peru	Tumbes-Piura Dry Forests	Ecuador	Arenillas	El Oro	-3.50555	-80.1054	23	2015	DA, DS, PS, DC	118	NA	Fieldata
1467	Amphibia	Anura	Leptodactylidae	Leptodactylus	Leptodactylus labrosus	Pacific coastal Ecuador and Peru	Tumbes-Piura Dry Forests	Ecuador	Arenillas	El Oro	-3.50504	-80.1138	7	2015	DA, DS, PS, DC	111	NA	Fieldata
1468	Amphibia	Anura	Hylidae	Trachycephalus	Trachycephalus jordani	Pacific coastal Ecuador and Peru	Tumbes-Piura Dry Forests	Ecuador		El Oro	-3.50496	-80.1127	0	0	DA, DS, PS, DC	872	NA	Fieldata
1469	Amphibia	Anura	Hylidae	Trachycephalus	Trachycephalus quadrangulum	Pacific coastal Ecuador and Peru	Tumbes-Piura Dry Forests	Ecuador		El Oro	-3.50496	-80.1127	0	0	DA, DS, PS, DC	939	NA	Fieldata
1470	Amphibia	Anura	Hylidae	Trachycephalus	Trachycephalus quadrangulum	Pacific coastal Ecuador and Peru	Tumbes-Piura Dry Forests	Ecuador	Arenillas	El Oro	-3.50496	-80.1127	12	2015	DA, DS, PS, DC	729	NA	Fieldata
1471	Amphibia	Anura	Leptodactylidae	Leptodactylus	Leptodactylus labrosus	Pacific coastal Ecuador and Peru	Tumbes-Piura Dry Forests	Ecuador	Arenillas	El Oro	-3.50432	-80.1062	24	2015	DA, DS, PS, DC	119	NA	Fieldata
1472	Amphibia	Anura	Bufonidae	Rhinella	Rhinella horribilis	Pacific coastal Ecuador and Peru	Tumbes-Piura Dry Forests	Ecuador	Arenillas	El Oro	-3.50398	-80.167	26	2015	DA, DS, PS, DC	123	NA	Fieldata
1473	Amphibia	Anura	Dendrobatidae	Epipedobates	Epipedobates anthonyi	Pacific coastal Ecuador and Peru	Tumbes-Piura Dry Forests	Ecuador	Arenillas	El Oro	-3.50354	-80.1138	3	2015	DA, DS, PS, DC	61	NA	Fieldata
1474	Amphibia	Anura	Dendrobatidae	Epipedobates	Epipedobates anthonyi	Pacific coastal Ecuador and Peru	Tumbes-Piura Dry Forests	Ecuador		El Oro	-3.50354	-80.1138	0	0	DA, DS, PS, DC	855	NA	Fieldata
1475	Amphibia	Anura	Bufonidae	Rhinella	Rhinella horribilis	Pacific coastal Ecuador and Peru	Tumbes-Piura Dry Forests	Ecuador	Arenillas	El Oro	-3.49686	-80.1665	22	2015	DA, DS, PS, DC	121	NA	Fieldata
1476	Amphibia	Anura	Leptodactylidae	Leptodactylus	Leptodactylus labrosus	Pacific coastal Ecuador and Peru	Tumbes-Piura Dry Forests	Ecuador	Arenillas	El Oro	-3.49686	-80.1665	22	2015	DA, DS, PS, DC	122	NA	Fieldata
1477	Amphibia	Anura	Dendrobatidae	Epipedobates	Epipedobates anthonyi	Pacific coastal Ecuador and Peru	Tumbes-Piura Dry Forests	Ecuador		El Oro	-3.48651	-79.9225	43	2017	Fausto	NA	NA	Fieldata
1478	Amphibia	Anura	Leptodactylidae	Leptodactylus	Leptodactylus labrosus	Pacific coastal Ecuador and Peru	Tumbes-Piura Dry Forests	Ecuador	Reserva Ecologica Arenillas	El Oro	-3.4806	-80.1576	0	2020	DA, DS, PS, DC	NA	NA	Fieldata
1479	Amphibia	Anura	Hylidae	Scinax	Scinax quinquefasciatus	Pacific coastal Ecuador and Peru	Tumbes-Piura Dry Forests	Ecuador	Reserva Ecologica Arenillas	El Oro	-3.4806	-80.1576	0	2020	DA, DS, PS, DC	NA	NA	Fieldata
1480	Amphibia	Anura	Leptodactylidae	Engystomops	Engystomops pustulatus	Pacific coastal Ecuador and Peru	Tumbes-Piura Dry Forests	Ecuador	Reserva Ecologica Arenillas	El Oro	-3.4806	-80.1576	0	2020	DA, DS, PS, DC	NA	NA	Fieldata
1481	Amphibia	Anura	Craugastoridae	Barycholos	Barycholos pulcher	Pacific coastal Ecuador and Peru	Tumbes-Piura Dry Forests	Ecuador	Hualtaco	El Oro	-3.4777	-80.2344	0	0	DA, DS, PS, DC	783	NA	Fieldata
1482	Amphibia	Anura	Hylidae	Scinax	Scinax quinquefasciatus	Pacific coastal Ecuador and Peru	Tumbes-Piura Dry Forests	Ecuador	Arenillas	El Oro	-3.4756	-80.0715	13	2015	DA, DS, PS, DC	567	NA	Fieldata
1483	Amphibia	Anura	Bufonidae	Rhinella	Rhinella horribilis	Pacific coastal Ecuador and Peru	Tumbes-Piura Dry Forests	Ecuador	Arenillas	El Oro	-3.46112	-80.0731	10	2015	DA, DS, PS, DC	566	NA	Fieldata
1484	Amphibia	Anura	Dendrobatidae	Epipedobates	Epipedobates anthonyi	Pacific coastal Ecuador and Peru	Tumbes-Piura Dry Forests	Ecuador		El Oro	-3.39605	-79.876	12	2017	Fausto	NA	NA	Fieldata
1485	Amphibia	Anura	Dendrobatidae	Epipedobates	Epipedobates anthonyi	Pacific coastal Ecuador and Peru	Tumbes-Piura Dry Forests	Ecuador		El Oro	-3.39605	-79.876	12	2017	Fausto	NA	NA	Fieldata
1486	Amphibia	Anura	Dendrobatidae	Epipedobates	Epipedobates anthonyi	Pacific coastal Ecuador and Peru	Tumbes-Piura Dry Forests	Ecuador		El Oro	-3.39605	-79.876	12	2017	Fausto	NA	NA	Fieldata
1487	Amphibia	Anura	Dendrobatidae	Epipedobates	Epipedobates anthonyi	Pacific coastal Ecuador and Peru	Tumbes-Piura Dry Forests	Ecuador		El Oro	-3.39605	-79.876	12	2017	Fausto	NA	NA	Fieldata
1488	Amphibia	Anura	Dendrobatidae	Epipedobates	Epipedobates anthonyi	Pacific coastal Ecuador and Peru	Tumbes-Piura Dry Forests	Ecuador		El Oro	-3.39605	-79.876	12	2017	Fausto	NA	NA	Fieldata
1489	Amphibia	Anura	Dendrobatidae	Epipedobates	Epipedobates anthonyi	Pacific coastal Ecuador and Peru	Tumbes-Piura Dry Forests	Ecuador		El Oro	-3.39605	-79.876	12	2017	Fausto	NA	NA	Fieldata
1490	Amphibia	Anura	Dendrobatidae	Epipedobates	Epipedobates anthonyi	Pacific coastal Ecuador and Peru	Tumbes-Piura Dry Forests	Ecuador		El Oro	-3.39605	-79.876	12	2017	Fausto	NA	NA	Fieldata
1491	Amphibia	Anura	Dendrobatidae	Epipedobates	Epipedobates anthonyi	Pacific coastal Ecuador and Peru	Tumbes-Piura Dry Forests	Ecuador		El Oro	-3.39605	-79.876	12	2017	Fausto	NA	NA	Fieldata
1492	Amphibia	Anura	Dendrobatidae	Epipedobates	Epipedobates anthonyi	Pacific coastal Ecuador and Peru	Tumbes-Piura Dry Forests	Ecuador		El Oro	-3.39605	-79.876	12	2017	Fausto	NA	NA	Fieldata
1493	Amphibia	Anura	Dendrobatidae	Epipedobates	Epipedobates anthonyi	Pacific coastal Ecuador and Peru	Tumbes-Piura Dry Forests	Ecuador		El Oro	-3.39605	-79.876	12	2017	Fausto	NA	NA	Fieldata
1494	Amphibia	Anura	Dendrobatidae	Epipedobates	Epipedobates anthonyi	Pacific coastal Ecuador and Peru	Tumbes-Piura Dry Forests	Ecuador		El Oro	-3.39605	-79.876	12	2017	Fausto	NA	NA	Fieldata
1495	Amphibia	Anura	Dendrobatidae	Epipedobates	Epipedobates anthonyi	Pacific coastal Ecuador and Peru	Tumbes-Piura Dry Forests	Ecuador		El Oro	-3.39605	-79.876	12	2017	Fausto	NA	NA	Fieldata
1496	Amphibia	Anura	Dendrobatidae	Epipedobates	Epipedobates anthonyi	Pacific coastal Ecuador and Peru	Tumbes-Piura Dry Forests	Ecuador		El Oro	-3.39605	-79.876	12	2017	Fausto	NA	NA	Fieldata
1497	Amphibia	Anura	Dendrobatidae	Epipedobates	Epipedobates anthonyi	Pacific coastal Ecuador and Peru	Tumbes-Piura Dry Forests	Ecuador		El Oro	-3.39605	-79.876	12	2017	Fausto	NA	NA	Fieldata
1498	Amphibia	Anura	Dendrobatidae	Epipedobates	Epipedobates anthonyi	Pacific coastal Ecuador and Peru	Tumbes-Piura Dry Forests	Ecuador		El Oro	-3.39605	-79.876	12	2017	Fausto	NA	NA	Fieldata
1499	Amphibia	Anura	Dendrobatidae	Epipedobates	Epipedobates anthonyi	Pacific coastal Ecuador and Peru	Tumbes-Piura Dry Forests	Ecuador		El Oro	-3.39605	-79.876	12	2017	Fausto	NA	NA	Fieldata
1500	Amphibia	Anura	Dendrobatidae	Epipedobates	Epipedobates anthonyi	Pacific coastal Ecuador and Peru	Tumbes-Piura Dry Forests	Ecuador		El Oro	-3.39605	-79.876	12	2017	Fausto	NA	NA	Fieldata
1501	Amphibia	Anura	Dendrobatidae	Epipedobates	Epipedobates anthonyi	Pacific coastal Ecuador and Peru	Tumbes-Piura Dry Forests	Ecuador		El Oro	-3.39605	-79.876	12	2017	Fausto	NA	NA	Fieldata
1502	Amphibia	Anura	Dendrobatidae	Epipedobates	Epipedobates anthonyi	Pacific coastal Ecuador and Peru	Tumbes-Piura Dry Forests	Ecuador		El Oro	-3.39605	-79.876	12	2017	Fausto	NA	NA	Fieldata
1503	Amphibia	Anura	Dendrobatidae	Epipedobates	Epipedobates anthonyi	Pacific coastal Ecuador and Peru	Tumbes-Piura Dry Forests	Ecuador		El Oro	-3.39605	-79.876	12	2017	Fausto	NA	NA	Fieldata
1504	Amphibia	Anura	Dendrobatidae	Epipedobates	Epipedobates anthonyi	Pacific coastal Ecuador and Peru	Tumbes-Piura Dry Forests	Ecuador		El Oro	-3.39605	-79.876	12	2017	Fausto	NA	NA	Fieldata
1505	Amphibia	Anura	Dendrobatidae	Epipedobates	Epipedobates anthonyi	Pacific coastal Ecuador and Peru	Tumbes-Piura Dry Forests	Ecuador		El Oro	-3.39605	-79.876	12	2017	Fausto	NA	NA	Fieldata
1506	Amphibia	Anura	Dendrobatidae	Epipedobates	Epipedobates anthonyi	Pacific coastal Ecuador and Peru	Tumbes-Piura Dry Forests	Ecuador		El Oro	-3.39605	-79.876	12	2017	Fausto	NA	NA	Fieldata
1507	Amphibia	Anura	Leptodactylidae	Leptodactylus	Leptodactylus labrosus	Pacific coastal Ecuador and Peru	Tumbes-Piura Dry Forests	Ecuador		El Oro	-3.36526	-79.8124	24	2017	Fausto	NA	NA	Fieldata
1508	Amphibia	Anura	Leptodactylidae	Leptodactylus	Leptodactylus labrosus	Pacific coastal Ecuador and Peru	Tumbes-Piura Dry Forests	Ecuador		El Oro	-3.36526	-79.8124	24	2017	Fausto	NA	NA	Fieldata
1509	Amphibia	Anura	Leptodactylidae	Leptodactylus	Leptodactylus labrosus	Pacific coastal Ecuador and Peru	Tumbes-Piura Dry Forests	Ecuador		El Oro	-3.36526	-79.8124	24	2017	Fausto	NA	NA	Fieldata
1510	Amphibia	Anura	Leptodactylidae	Leptodactylus	Leptodactylus labrosus	Pacific coastal Ecuador and Peru	Tumbes-Piura Dry Forests	Ecuador		El Oro	-3.36526	-79.8124	24	2017	Fausto	NA	NA	Fieldata
1511	Amphibia	Anura	Dendrobatidae	Epipedobates	Epipedobates anthonyi	Pacific coastal Ecuador and Peru	Tumbes-Piura Dry Forests	Ecuador		El Oro	-3.36526	-79.8124	24	2017	Fausto	NA	NA	Fieldata
1512	Amphibia	Anura	Ranidae	Lithobates	Lithobates bwana	Pacific coastal Ecuador and Peru	Tumbes-Piura Dry Forests	Ecuador		El Oro	-3.36526	-79.8124	24	2017	Fausto	NA	NA	Fieldata
1513	Amphibia	Anura	Ranidae	Lithobates	Lithobates bwana	Pacific coastal Ecuador and Peru	Tumbes-Piura Dry Forests	Ecuador		El Oro	-3.36526	-79.8124	24	2017	Fausto	NA	NA	Fieldata
1514	Amphibia	Anura	Ranidae	Lithobates	Lithobates bwana	Pacific coastal Ecuador and Peru	Tumbes-Piura Dry Forests	Ecuador		El Oro	-3.36526	-79.8124	24	2017	Fausto	NA	NA	Fieldata
1515	Amphibia	Anura	Hylidae	Boana	Boana pellucens	Pacific coastal Ecuador and Peru	Tumbes-Piura Dry Forests	Ecuador		El Oro	-3.36526	-79.8124	24	2017	Fausto	NA	NA	Fieldata
1516	Amphibia	Anura	Bufonidae	Rhinella	Rhinella horribilis	Pacific coastal Ecuador and Peru	Tumbes-Piura Dry Forests	Ecuador		El Oro	-3.34548	-79.774	90	2017	Fausto	NA	NA	Fieldata
1517	Amphibia	Anura	Ranidae	Lithobates	Lithobates bwana	Pacific coastal Ecuador and Peru	Tumbes-Piura Dry Forests	Ecuador		El Oro	-3.34548	-79.774	90	2017	Fausto	NA	NA	Fieldata
1518	Amphibia	Anura	Ranidae	Lithobates	Lithobates bwana	Pacific coastal Ecuador and Peru	Tumbes-Piura Dry Forests	Ecuador		El Oro	-3.34548	-79.774	90	2017	Fausto	NA	NA	Fieldata
1519	Amphibia	Anura	Ranidae	Lithobates	Lithobates bwana	Pacific coastal Ecuador and Peru	Tumbes-Piura Dry Forests	Ecuador		El Oro	-3.34548	-79.774	90	2017	Fausto	NA	NA	Fieldata
1520	Amphibia	Anura	Craugastoridae	Pristimantis	Pristimantis subsigillatus	Pacific coastal Ecuador and Peru	Tumbes-Piura Dry Forests	Ecuador		El Oro	-3.34548	-79.774	90	2017	Fausto	NA	NA	Fieldata
1521	Amphibia	Anura	Dendrobatidae	Epipedobates	Epipedobates machalilla	Pacific coastal Ecuador and Peru	Tumbes-Piura Dry Forests	Ecuador		El Oro	-3.34548	-79.774	90	2017	Fausto	NA	NA	Fieldata
1522	Amphibia	Anura	Dendrobatidae	Epipedobates	Epipedobates machalilla	Pacific coastal Ecuador and Peru	Tumbes-Piura Dry Forests	Ecuador		El Oro	-3.34548	-79.774	90	2017	Fausto	NA	NA	Fieldata
1523	Amphibia	Anura	Dendrobatidae	Epipedobates	Epipedobates machalilla	Pacific coastal Ecuador and Peru	Tumbes-Piura Dry Forests	Ecuador		El Oro	-3.34548	-79.774	90	2017	Fausto	NA	NA	Fieldata
1524	Amphibia	Anura	Dendrobatidae	Epipedobates	Epipedobates machalilla	Pacific coastal Ecuador and Peru	Tumbes-Piura Dry Forests	Ecuador		El Oro	-3.34548	-79.774	90	2017	Fausto	NA	NA	Fieldata
1525	Amphibia	Anura	Dendrobatidae	Epipedobates	Epipedobates machalilla	Pacific coastal Ecuador and Peru	Tumbes-Piura Dry Forests	Ecuador		El Oro	-3.34548	-79.774	90	2017	Fausto	NA	NA	Fieldata
1526	Amphibia	Anura	Dendrobatidae	Epipedobates	Epipedobates machalilla	Pacific coastal Ecuador and Peru	Tumbes-Piura Dry Forests	Ecuador		El Oro	-3.34548	-79.774	90	2017	Fausto	NA	NA	Fieldata
1527	Amphibia	Anura	Hylidae	Boana	Boana pellucens	Pacific coastal Ecuador and Peru	Tumbes-Piura Dry Forests	Ecuador		El Oro	-3.34548	-79.774	90	2017	Fausto	NA	NA	Fieldata
1528	Amphibia	Anura	Leptodactylidae	Engystomops	Engystomops puyango	Pacific coastal Ecuador and Peru	Tumbes-Piura Dry Forests	Ecuador	Casacay	El Oro	-3.3384	-79.7268	146	2020	Daniela	NA	NA	Fieldata
1529	Amphibia	Anura	Bufonidae	Rhinella	Rhinella horribilis	Pacific coastal Ecuador and Peru	Tumbes-Piura Dry Forests	Ecuador	Casacay	El Oro	-3.3384	-79.7268	146	2020	Daniela	NA	NA	Fieldata
1530	Amphibia	Anura	Bufonidae	Rhinella	Rhinella alata	Pacific coastal Ecuador and Peru	Tumbes-Piura Dry Forests	Ecuador	Casacay	El Oro	-3.3384	-79.7268	146	2020	Daniela	NA	NA	Fieldata
1531	Amphibia	Anura	Hylidae	Boana	Boana pellucens	Pacific coastal Ecuador and Peru	Tumbes-Piura Dry Forests	Ecuador	Casacay	El Oro	-3.3384	-79.7268	146	2020	Daniela	NA	NA	Fieldata
1532	Amphibia	Anura	Dendrobatidae	Epipedobates	Epipedobates anthonyi	Pacific coastal Ecuador and Peru	Tumbes-Piura Dry Forests	Ecuador	Casacay	El Oro	-3.3384	-79.7268	146	2020	Daniela	NA	NA	Fieldata
1533	Amphibia	Anura	Leptodactylidae	Leptodactylus	Leptodactylus labrosus	Pacific coastal Ecuador and Peru	Tumbes-Piura Dry Forests	Ecuador	Casacay	El Oro	-3.3384	-79.7268	146	2020	Daniela	NA	NA	Fieldata
1534	Amphibia	Anura	Hylidae	Smilisca	Smilisca phaeota	Pacific coastal Ecuador and Peru	Tumbes-Piura Dry Forests	Ecuador	Casacay	El Oro	-3.3384	-79.7268	146	2020	Daniela	NA	NA	Fieldata
1535	Amphibia	Anura	Craugastoridae	Pristimantis	Pristimantis achatinus	Pacific coastal Ecuador and Peru	Tumbes-Piura Dry Forests	Ecuador	Casacay	El Oro	-3.3384	-79.7268	146	2020	Daniela	NA	NA	Fieldata
1536	Amphibia	Anura	Bufonidae	Rhinella	Rhinella horribilis	Pacific coastal Ecuador and Peru	Tumbes-Piura Dry Forests	Ecuador		El Oro	-3.26185	-79.7645	98	2017	Fausto	NA	NA	Fieldata
1537	Amphibia	Anura	Leptodactylidae	Leptodactylus	Leptodactylus labrosus	Pacific coastal Ecuador and Peru	Tumbes-Piura Dry Forests	Ecuador		El Oro	-3.26185	-79.7645	98	2017	Fausto	NA	NA	Fieldata
1538	Amphibia	Anura	Leptodactylidae	Leptodactylus	Leptodactylus labrosus	Pacific coastal Ecuador and Peru	Tumbes-Piura Dry Forests	Ecuador		El Oro	-3.26185	-79.7645	98	2017	Fausto	NA	NA	Fieldata
1539	Amphibia	Anura	Hylidae	Boana	Boana pellucens	Pacific coastal Ecuador and Peru	Tumbes-Piura Dry Forests	Ecuador		El Oro	-3.26185	-79.7645	98	2017	Fausto	NA	NA	Fieldata
1540	Amphibia	Anura	Craugastoridae	Pristimantis	Pristimantis achatinus	Pacific coastal Ecuador and Peru	Tumbes-Piura Dry Forests	Ecuador		El Oro	-3.26185	-79.7645	98	2017	Fausto	NA	NA	Fieldata
1541	Amphibia	Anura	Dendrobatidae	Epipedobates	Epipedobates anthonyi	Pacific coastal Ecuador and Peru	Tumbes-Piura Dry Forests	Ecuador		El Oro	-3.22315	-79.7666	52	2017	Fausto	NA	NA	Fieldata
1542	Amphibia	Anura	Dendrobatidae	Epipedobates	Epipedobates anthonyi	Pacific coastal Ecuador and Peru	Tumbes-Piura Dry Forests	Ecuador		El Oro	-3.22315	-79.7666	52	2017	Fausto	NA	NA	Fieldata
1543	Amphibia	Anura	Dendrobatidae	Epipedobates	Epipedobates anthonyi	Pacific coastal Ecuador and Peru	Tumbes-Piura Dry Forests	Ecuador		El Oro	-3.22315	-79.7666	52	2017	Fausto	NA	NA	Fieldata
1544	Amphibia	Anura	Craugastoridae	Pristimantis	Pristimantis achatinus	Pacific coastal Ecuador and Peru	Tumbes-Piura Dry Forests	Ecuador		El Oro	-3.22315	-79.7666	52	2017	Fausto	NA	NA	Fieldata
1545	Amphibia	Anura	Dendrobatidae	Epipedobates	Epipedobates anthonyi	Pacific coastal Ecuador and Peru	Tumbes-Piura Dry Forests	Ecuador		El Oro	-3.22315	-79.7666	52	2017	Fausto	NA	NA	Fieldata
1546	Amphibia	Anura	Craugastoridae	Pristimantis	Pristimantis achatinus	Pacific coastal Ecuador and Peru	Tumbes-Piura Dry Forests	Ecuador		El Oro	-3.22315	-79.7666	52	2017	Fausto	NA	NA	Fieldata
1547	Amphibia	Anura	Dendrobatidae	Epipedobates	Epipedobates anthonyi	Pacific coastal Ecuador and Peru	Tumbes-Piura Dry Forests	Ecuador		El Oro	-3.22315	-79.7666	52	2017	Fausto	NA	NA	Fieldata
1548	Amphibia	Anura	Leptodactylidae	Leptodactylus	Leptodactylus labrosus	Pacific coastal Ecuador and Peru	Tumbes-Piura Dry Forests	Ecuador		El Oro	-3.22315	-79.7666	52	2017	Fausto	NA	NA	Fieldata
1549	Amphibia	Anura	Leptodactylidae	Leptodactylus	Leptodactylus labrosus	Pacific coastal Ecuador and Peru	Tumbes-Piura Dry Forests	Ecuador		El Oro	-3.22315	-79.7666	52	2017	Fausto	NA	NA	Fieldata
1550	Amphibia	Anura	Bufonidae	Rhinella	Rhinella horribilis	Pacific coastal Ecuador and Peru	Tumbes-Piura Dry Forests	Ecuador		El Oro	-3.17525	-79.7541	113	2017	Fausto	NA	NA	Fieldata
1551	Amphibia	Anura	Hylidae	Boana	Boana pellucens	Pacific coastal Ecuador and Peru	Tumbes-Piura Dry Forests	Ecuador		El Oro	-3.17524	-79.7451	113	2017	Fausto	NA	NA	Fieldata
1552	Amphibia	Anura	Hylidae	Smilisca	Smilisca phaeota	Pacific coastal Ecuador and Peru	Tumbes-Piura Dry Forests	Ecuador		El Oro	-3.17523	-79.7361	113	2017	Fausto	NA	NA	Fieldata
1553	Amphibia	Anura	Leptodactylidae	Leptodactylus	Leptodactylus labrosus	Pacific coastal Ecuador and Peru	Tumbes-Piura Dry Forests	Ecuador		El Oro	-3.17522	-79.7271	113	2017	Fausto	NA	NA	Fieldata
1554	Amphibia	Anura	Hylidae	Boana	Boana pellucens	Pacific coastal Ecuador and Peru	Tumbes-Piura Dry Forests	Ecuador		Azuay	-3.03641	-79.7305	97	2017	Fausto	NA	NA	Fieldata
1555	Amphibia	Anura	Hylidae	Boana	Boana pellucens	Pacific coastal Ecuador and Peru	Tumbes-Piura Dry Forests	Ecuador		Azuay	-3.03641	-79.7305	97	2017	Fausto	NA	NA	Fieldata
1556	Amphibia	Anura	Hylidae	Boana	Boana pellucens	Pacific coastal Ecuador and Peru	Tumbes-Piura Dry Forests	Ecuador		Azuay	-3.03641	-79.7305	97	2017	Fausto	NA	NA	Fieldata
1557	Amphibia	Anura	Craugastoridae	Pristimantis	Pristimantis subsigillatus	Pacific coastal Ecuador and Peru	Tumbes-Piura Dry Forests	Ecuador		Azuay	-3.03641	-79.7305	97	2017	Fausto	NA	NA	Fieldata
1558	Amphibia	Anura	Craugastoridae	Pristimantis	Pristimantis subsigillatus	Pacific coastal Ecuador and Peru	Tumbes-Piura Dry Forests	Ecuador		Azuay	-3.03641	-79.7305	97	2017	Fausto	NA	NA	Fieldata
1559	Amphibia	Anura	Craugastoridae	Pristimantis	Pristimantis subsigillatus	Pacific coastal Ecuador and Peru	Tumbes-Piura Dry Forests	Ecuador		Azuay	-3.03641	-79.7305	97	2017	Fausto	NA	NA	Fieldata
1560	Amphibia	Anura	Craugastoridae	Pristimantis	Pristimantis subsigillatus	Pacific coastal Ecuador and Peru	Tumbes-Piura Dry Forests	Ecuador		Azuay	-3.03641	-79.7305	97	2017	Fausto	NA	NA	Fieldata
1561	Amphibia	Anura	Craugastoridae	Pristimantis	Pristimantis subsigillatus	Pacific coastal Ecuador and Peru	Tumbes-Piura Dry Forests	Ecuador		Azuay	-3.03641	-79.7305	97	2017	Fausto	NA	NA	Fieldata
1562	Amphibia	Anura	Craugastoridae	Pristimantis	Pristimantis achatinus	Pacific coastal Ecuador and Peru	Tumbes-Piura Dry Forests	Ecuador		Azuay	-3.03641	-79.7305	97	2017	Fausto	NA	NA	Fieldata
1563	Amphibia	Anura	Craugastoridae	Pristimantis	Pristimantis achatinus	Pacific coastal Ecuador and Peru	Tumbes-Piura Dry Forests	Ecuador		Azuay	-3.03641	-79.7305	97	2017	Fausto	NA	NA	Fieldata
1564	Amphibia	Anura	Craugastoridae	Pristimantis	Pristimantis achatinus	Pacific coastal Ecuador and Peru	Tumbes-Piura Dry Forests	Ecuador		Azuay	-3.03641	-79.7305	97	2017	Fausto	NA	NA	Fieldata
1565	Amphibia	Anura	Leptodactylidae	Leptodactylus	Leptodactylus labrosus	Pacific coastal Ecuador and Peru	Tumbes-Piura Dry Forests	Ecuador		Guayas	-2.79922	-79.6995	189	2017	Fausto	NA	NA	Fieldata
1566	Amphibia	Anura	Hylidae	Smilisca	Smilisca phaeota	Pacific coastal Ecuador and Peru	Tumbes-Piura Dry Forests	Ecuador		Guayas	-2.79921	-79.6905	189	2017	Fausto	NA	NA	Fieldata
1567	Amphibia	Anura	Craugastoridae	Pristimantis	Pristimantis achatinus	Pacific coastal Ecuador and Peru	Tumbes-Piura Dry Forests	Ecuador		Guayas	-2.7992	-79.6815	189	2017	Fausto	NA	NA	Fieldata
1568	Amphibia	Anura	Craugastoridae	Pristimantis	Pristimantis achatinus	Pacific coastal Ecuador and Peru	Ecuadorian Dry Forests	Ecuador		Guayas	-2.7457	-79.6571	314	2017	Fausto	NA	NA	Fieldata
1569	Amphibia	Anura	Dendrobatidae	Epipedobates	Epipedobates machalilla	Pacific coastal Ecuador and Peru	Ecuadorian Dry Forests	Ecuador		Guayas	-2.7457	-79.6571	314	2017	Fausto	NA	NA	Fieldata
1570	Amphibia	Anura	Dendrobatidae	Epipedobates	Epipedobates machalilla	Pacific coastal Ecuador and Peru	Ecuadorian Dry Forests	Ecuador		Guayas	-2.7457	-79.6571	314	2017	Fausto	NA	NA	Fieldata
1571	Amphibia	Anura	Dendrobatidae	Epipedobates	Epipedobates machalilla	Pacific coastal Ecuador and Peru	Ecuadorian Dry Forests	Ecuador		Guayas	-2.7457	-79.6571	314	2017	Fausto	NA	NA	Fieldata
1572	Amphibia	Anura	Dendrobatidae	Epipedobates	Epipedobates machalilla	Pacific coastal Ecuador and Peru	Ecuadorian Dry Forests	Ecuador		Guayas	-2.7457	-79.6571	314	2017	Fausto	NA	NA	Fieldata
1573	Amphibia	Anura	Dendrobatidae	Epipedobates	Epipedobates machalilla	Pacific coastal Ecuador and Peru	Ecuadorian Dry Forests	Ecuador		Guayas	-2.7457	-79.6571	314	2017	Fausto	NA	NA	Fieldata
1574	Amphibia	Anura	Dendrobatidae	Epipedobates	Epipedobates machalilla	Pacific coastal Ecuador and Peru	Ecuadorian Dry Forests	Ecuador		Guayas	-2.7457	-79.6571	314	2017	Fausto	NA	NA	Fieldata
1575	Amphibia	Anura	Hylidae	Boana	Boana pellucens	Pacific coastal Ecuador and Peru	Ecuadorian Dry Forests	Ecuador		Guayas	-2.53696	-79.5285	23	2017	Fausto	NA	NA	Fieldata
1576	Amphibia	Anura	Hylidae	Trachycephalus	Trachycephalus jordani	Pacific coastal Ecuador and Peru	Ecuadorian Dry Forests	Ecuador		Guayas	-2.53696	-79.5285	23	2017	Fausto	NA	NA	Fieldata
1577	Amphibia	Anura	Bufonidae	Rhinella	Rhinella horribilis	Pacific coastal Ecuador and Peru	Ecuadorian Dry Forests	Ecuador		Guayas	-2.53696	-79.5285	23	2017	Fausto	NA	NA	Fieldata
1578	Amphibia	Anura	Bufonidae	Rhinella	Rhinella horribilis	Pacific coastal Ecuador and Peru	Ecuadorian Dry Forests	Ecuador		Guayas	-2.53696	-79.5285	23	2017	Fausto	NA	NA	Fieldata
1579	Amphibia	Anura	Craugastoridae	Pristimantis	Pristimantis achatinus	Pacific coastal Ecuador and Peru	Ecuadorian Dry Forests	Ecuador		Guayas	-2.53696	-79.5285	23	2017	Fausto	NA	NA	Fieldata
1580	Amphibia	Anura	Hylidae	Scinax	Scinax quinquefasciatus	Pacific coastal Ecuador and Peru	Ecuadorian Dry Forests	Ecuador		Guayas	-2.52087	-80.3734	23	2020	DA, DS, PS, DC	NA	NA	Fieldata
1581	Amphibia	Anura	Bufonidae	Rhinella	Rhinella horribilis	Pacific coastal Ecuador and Peru	Ecuadorian Dry Forests	Ecuador		Guayas	-2.5068	-80.3446	20	2020	DA, DS, PS, DC	NA	NA	Fieldata
1582	Amphibia	Anura	Hylidae	Scinax	Scinax quinquefasciatus	Pacific coastal Ecuador and Peru	Ecuadorian Dry Forests	Ecuador		Guayas	-2.47159	-80.2936	23	2020	DA, DS, PS, DC	NA	NA	Fieldata
1583	Amphibia	Anura	Bufonidae	Rhinella	Rhinella horribilis	Pacific coastal Ecuador and Peru	Ecuadorian Dry Forests	Ecuador		Guayas	-2.47159	-80.2936	23	2020	DA, DS, PS, DC	NA	NA	Fieldata
1584	Amphibia	Anura	Hylidae	Trachycephalus	Trachycephalus quadrangulum	Pacific coastal Ecuador and Peru	Ecuadorian Dry Forests	Ecuador		Guayas	-2.47159	-80.2936	23	2020	DA, DS, PS, DC	NA	NA	Fieldata
1585	Amphibia	Anura	Hylidae	Scinax	Scinax quinquefasciatus	Pacific coastal Ecuador and Peru	Ecuadorian Dry Forests	Ecuador		Guayas	-2.43641	-80.295	25	2020	DA, DS, PS, DC	NA	NA	Fieldata
1586	Amphibia	Anura	Dendrobatidae	Hyloxalus	Hyloxalus infraguttatus	Pacific coastal Ecuador and Peru	Ecuadorian Dry Forests	Ecuador	Manglares Churute	Guayas	-2.41832	-79.6504	27	2020	DA, DS, PS, DC	NA	NA	Fieldata
1587	Amphibia	Anura	Leptodactylidae	Engystomops	Engystomops pustulatus	Pacific coastal Ecuador and Peru	Ecuadorian Dry Forests	Ecuador	Reserva Ecologica Manglares Churute	Guayas	-2.41832	-79.6504	27	2020	DA, DS, PS, DC	NA	NA	Fieldata
1588	Amphibia	Anura	Dendrobatidae	Hyloxalus	Hyloxalus infraguttatus	Pacific coastal Ecuador and Peru	Ecuadorian Dry Forests	Ecuador	Reserva Ecologica Manglares Churute	Guayas	-2.41832	-79.6504	27	2020	DA, DS, PS, DC	NA	NA	Fieldata
1589	Amphibia	Anura	Leptodactylidae	Leptodactylus	Leptodactylus labrosus	Pacific coastal Ecuador and Peru	Ecuadorian Dry Forests	Ecuador	Reserva Ecologica Manglares Churute	Guayas	-2.41832	-79.6504	27	2020	DA, DS, PS, DC	NA	NA	Fieldata
1590	Amphibia	Anura	Craugastoridae	Pristimantis	Pristimantis achatinus	Pacific coastal Ecuador and Peru	Ecuadorian Dry Forests	Ecuador	Reserva Ecologica Manglares Churute	Guayas	-2.41832	-79.6504	27	2020	DA, DS, PS, DC	NA	NA	Fieldata
1591	Amphibia	Anura	Bufonidae	Rhinella	Rhinella horribilis	Pacific coastal Ecuador and Peru	Ecuadorian Dry Forests	Ecuador	Reserva Ecologica Manglares Churute	Guayas	-2.41832	-79.6504	27	2020	DA, DS, PS, DC	NA	NA	Fieldata
1592	Amphibia	Anura	Hylidae	Scinax	Scinax quinquefasciatus	Pacific coastal Ecuador and Peru	Ecuadorian Dry Forests	Ecuador	Reserva Ecologica Manglares Churute	Guayas	-2.41832	-79.6504	27	2020	DA, DS, PS, DC	NA	NA	Fieldata
1593	Amphibia	Anura	Hylidae	Trachycephalus	Trachycephalus jordani	Pacific coastal Ecuador and Peru	Ecuadorian Dry Forests	Ecuador	Reserva Ecologica Manglares Churute	Guayas	-2.41832	-79.6504	27	2020	DA, DS, PS, DC	NA	NA	Fieldata
1594	Amphibia	Anura	Hylidae	Trachycephalus	Trachycephalus quadrangulum	Pacific coastal Ecuador and Peru	Ecuadorian Dry Forests	Ecuador	Reserva Ecologica Manglares Churute	Guayas	-2.41832	-79.6504	27	2020	DA, DS, PS, DC	NA	NA	Fieldata
1595	Amphibia	Anura	Bufonidae	Rhinella	Rhinella horribilis	Pacific coastal Ecuador and Peru	Ecuadorian Dry Forests	Ecuador	Milagro	Guayas	-2.41188	-79.6204	23	2020	Patricia	NA	NA	Fieldata
1596	Amphibia	Anura	Dendrobatidae	Hyloxalus	Hyloxalus infraguttatus	Pacific coastal Ecuador and Peru	Ecuadorian Dry Forests	Ecuador	Milagro	Guayas	-2.41188	-79.6204	23	2020	Patricia	NA	NA	Fieldata
1597	Amphibia	Anura	Craugastoridae	Barycholos	Barycholos pulcher	Pacific coastal Ecuador and Peru	Ecuadorian Dry Forests	Ecuador	Milagro	Guayas	-2.41188	-79.6204	23	2020	Patricia	NA	NA	Fieldata
1598	Amphibia	Anura	Hylidae	Trachycephalus	Trachycephalus jordani	Pacific coastal Ecuador and Peru	Ecuadorian Dry Forests	Ecuador	Milagro	Guayas	-2.41188	-79.6204	23	2020	Patricia	NA	NA	Fieldata
1599	Amphibia	Anura	Craugastoridae	Barycholos	Barycholos pulcher	Pacific coastal Ecuador and Peru	Ecuadorian Dry Forests	Ecuador		Guayas	-2.35883	-79.5012	29	2017	Fausto	NA	NA	Fieldata
1600	Amphibia	Anura	Craugastoridae	Barycholos	Barycholos pulcher	Pacific coastal Ecuador and Peru	Ecuadorian Dry Forests	Ecuador		Guayas	-2.35883	-79.5012	29	2017	Fausto	NA	NA	Fieldata
1601	Amphibia	Anura	Leptodactylidae	Leptodactylus	Leptodactylus labrosus	Pacific coastal Ecuador and Peru	Ecuadorian Dry Forests	Ecuador		Guayas	-2.35883	-79.5012	29	2017	Fausto	NA	NA	Fieldata
1602	Amphibia	Anura	Leptodactylidae	Leptodactylus	Leptodactylus labrosus	Pacific coastal Ecuador and Peru	Ecuadorian Dry Forests	Ecuador		Guayas	-2.35883	-79.5012	29	2017	Fausto	NA	NA	Fieldata
1603	Amphibia	Anura	Leptodactylidae	Engystomops	Engystomops guayaco	Pacific coastal Ecuador and Peru	Ecuadorian Dry Forests	Ecuador	Tres Bocas	Guayas	-2.23199	-79.9546	0	2020	Patricia	NA	NA	Fieldata
1604	Amphibia	Anura	Leptodactylidae	Engystomops	Engystomops pustulatus	Pacific coastal Ecuador and Peru	Ecuadorian Dry Forests	Ecuador		Guayas	-2.20251	-80.1005	46	2020	DA, DS, PS, DC	NA	NA	Fieldata
1605	Amphibia	Anura	Leptodactylidae	Leptodactylus	Leptodactylus labrosus	Pacific coastal Ecuador and Peru	Ecuadorian Dry Forests	Ecuador		Guayas	-2.20251	-80.1005	46	2020	DA, DS, PS, DC	NA	NA	Fieldata
1606	Amphibia	Anura	Hylidae	Scinax	Scinax quinquefasciatus	Pacific coastal Ecuador and Peru	Ecuadorian Dry Forests	Ecuador		Guayas	-2.20251	-80.1005	46	2020	DA, DS, PS, DC	NA	NA	Fieldata
1607	Amphibia	Anura	Hylidae	Trachycephalus	Trachycephalus jordani	Pacific coastal Ecuador and Peru	Ecuadorian Dry Forests	Ecuador		Guayas	-2.20251	-80.1005	46	2020	DA, DS, PS, DC	NA	NA	Fieldata
1608	Amphibia	Anura	Hylidae	Trachycephalus	Trachycephalus quadrangulum	Pacific coastal Ecuador and Peru	Ecuadorian Dry Forests	Ecuador		Guayas	-2.20251	-80.1005	46	2020	DA, DS, PS, DC	NA	NA	Fieldata
1609	Amphibia	Anura	Leptodactylidae	Engystomops	Engystomops guayaco	Pacific coastal Ecuador and Peru	Ecuadorian Dry Forests	Ecuador		Guayas	-2.20251	-80.1005	46	2020	DA, DS, PS, DC	NA	NA	Fieldata
1610	Amphibia	Anura	Craugastoridae	Pristimantis	Pristimantis achatinus	Pacific coastal Ecuador and Peru	Ecuadorian Dry Forests	Ecuador	Reserva RÃƒÂ­o ChongÃƒÂ³n	Guayas	-2.18314	-80.1867	86	2020	Patricia	NA	NA	Fieldata
1611	Amphibia	Anura	Hylidae	Trachycephalus	Trachycephalus quadrangulum	Pacific coastal Ecuador and Peru	Ecuadorian Dry Forests	Ecuador	Reserva RÃƒÂ­o ChongÃƒÂ³n	Guayas	-2.18314	-80.1867	86	2020	Patricia	NA	NA	Fieldata
1612	Amphibia	Anura	Leptodactylidae	Engystomops	Engystomops guayaco	Pacific coastal Ecuador and Peru	Ecuadorian Dry Forests	Ecuador	Reserva RÃƒÂ­o ChongÃƒÂ³n	Guayas	-2.18314	-80.1867	86	2020	Patricia	NA	NA	Fieldata
1613	Amphibia	Anura	Leptodactylidae	Leptodactylus	Leptodactylus labrosus	Pacific coastal Ecuador and Peru	Ecuadorian Dry Forests	Ecuador	Reserva RÃƒÂ­o ChongÃƒÂ³n	Guayas	-2.18314	-80.1867	86	2020	Patricia	NA	NA	Fieldata
1614	Amphibia	Anura	Bufonidae	Rhinella	Rhinella horribilis	Pacific coastal Ecuador and Peru	Ecuadorian Dry Forests	Ecuador	Transecto Pascuales Molino	Guayas	-2.16363	-79.6269	18	2020	Patricia	NA	NA	Fieldata
1615	Amphibia	Anura	Craugastoridae	Barycholos	Barycholos pulcher	Pacific coastal Ecuador and Peru	Ecuadorian Dry Forests	Ecuador	Transecto Pascuales Molino	Guayas	-2.16363	-79.6269	18	2020	Patricia	NA	NA	Fieldata
1616	Amphibia	Anura	Hylidae	Scinax	Scinax quinquefasciatus	Pacific coastal Ecuador and Peru	Ecuadorian Dry Forests	Ecuador	Transecto Pascuales Molino	Guayas	-2.16363	-79.6269	18	2020	Patricia	NA	NA	Fieldata
1617	Amphibia	Anura	Leptodactylidae	Leptodactylus	Leptodactylus labrosus	Pacific coastal Ecuador and Peru	Ecuadorian Dry Forests	Ecuador	Transecto Pascuales Molino	Guayas	-2.16363	-79.6269	18	2020	Patricia	NA	NA	Fieldata
1618	Amphibia	Anura	Dendrobatidae	Hyloxalus	Hyloxalus infraguttatus	Pacific coastal Ecuador and Peru	Ecuadorian Dry Forests	Ecuador	ESPOL	Guayas	-2.15227	-79.9727	198	2020	Patricia	NA	NA	Fieldata
1619	Amphibia	Anura	Craugastoridae	Barycholos	Barycholos pulcher	Pacific coastal Ecuador and Peru	Ecuadorian Dry Forests	Ecuador	ESPOL	Guayas	-2.15227	-79.9727	198	2020	Patricia	NA	NA	Fieldata
1620	Amphibia	Anura	Craugastoridae	Pristimantis	Pristimantis achatinus	Pacific coastal Ecuador and Peru	Ecuadorian Dry Forests	Ecuador	ESPOL	Guayas	-2.15227	-79.9727	198	2020	Patricia	NA	NA	Fieldata
1621	Amphibia	Anura	Leptodactylidae	Leptodactylus	Leptodactylus labrosus	Pacific coastal Ecuador and Peru	Ecuadorian Dry Forests	Ecuador	ESPOL	Guayas	-2.15227	-79.9727	198	2020	Patricia	NA	NA	Fieldata
1622	Amphibia	Anura	Bufonidae	Rhinella	Rhinella horribilis	Pacific coastal Ecuador and Peru	Ecuadorian Dry Forests	Ecuador	UrbanizaciÃƒÂ³n Mucho Lote	Guayas	-2.03153	-79.9805	12	2017	Fausto	NA	NA	Fieldata
1623	Amphibia	Anura	Hylidae	Scinax	Scinax quinquefasciatus	Pacific coastal Ecuador and Peru	Ecuadorian Dry Forests	Ecuador	UrbanizaciÃƒÂ³n Mucho Lote	Guayas	-2.03153	-79.9805	12	2017	Fausto	NA	NA	Fieldata
1624	Amphibia	Anura	Leptodactylidae	Leptodactylus	Leptodactylus labrosus	Pacific coastal Ecuador and Peru	Ecuadorian Dry Forests	Ecuador	UrbanizaciÃƒÂ³n Mucho Lote	Guayas	-2.03153	-79.9805	12	2017	Fausto	NA	NA	Fieldata
1625	Amphibia	Anura	Leptodactylidae	Engystomops	Engystomops guayaco	Pacific coastal Ecuador and Peru	Ecuadorian Dry Forests	Ecuador	UrbanizaciÃƒÂ³n Mucho Lote	Guayas	-2.03153	-79.9805	12	2017	Fausto	NA	NA	Fieldata
1626	Amphibia	Anura	Leptodactylidae	Leptodactylus	Leptodactylus labrosus	Pacific coastal Ecuador and Peru	Ecuadorian Dry Forests	Ecuador		Guayas	-2.03011	-79.9852	33	2017	Fausto	NA	NA	Fieldata
1627	Amphibia	Anura	Hylidae	Scinax	Scinax quinquefasciatus	Pacific coastal Ecuador and Peru	Ecuadorian Dry Forests	Ecuador		Guayas	-2.03011	-79.9852	33	2017	Fausto	NA	NA	Fieldata
1628	Amphibia	Anura	Leptodactylidae	Leptodactylus	Leptodactylus labrosus	Pacific coastal Ecuador and Peru	Ecuadorian Dry Forests	Ecuador		Guayas	-2.01234	-79.9968	66	2017	Fausto	NA	NA	Fieldata
1629	Amphibia	Anura	Leptodactylidae	Leptodactylus	Leptodactylus labrosus	Pacific coastal Ecuador and Peru	Ecuadorian Dry Forests	Ecuador		Guayas	-2.01234	-79.9968	66	2017	Fausto	NA	NA	Fieldata
1630	Amphibia	Anura	Leptodactylidae	Leptodactylus	Leptodactylus labrosus	Pacific coastal Ecuador and Peru	Ecuadorian Dry Forests	Ecuador		Guayas	-2.01234	-79.9968	66	2017	Fausto	NA	NA	Fieldata
1631	Amphibia	Anura	Leptodactylidae	Leptodactylus	Leptodactylus labrosus	Pacific coastal Ecuador and Peru	Ecuadorian Dry Forests	Ecuador		Guayas	-2.01234	-79.9968	66	2017	Fausto	NA	NA	Fieldata
1632	Amphibia	Anura	Leptodactylidae	Leptodactylus	Leptodactylus labrosus	Pacific coastal Ecuador and Peru	Ecuadorian Dry Forests	Ecuador		Guayas	-2.01234	-79.9968	66	2017	Fausto	NA	NA	Fieldata
1633	Amphibia	Anura	Leptodactylidae	Leptodactylus	Leptodactylus labrosus	Pacific coastal Ecuador and Peru	Ecuadorian Dry Forests	Ecuador		Guayas	-2.01234	-79.9968	66	2017	Fausto	NA	NA	Fieldata
1634	Amphibia	Anura	Leptodactylidae	Leptodactylus	Leptodactylus labrosus	Pacific coastal Ecuador and Peru	Ecuadorian Dry Forests	Ecuador		Guayas	-2.01234	-79.9968	66	2017	Fausto	NA	NA	Fieldata
1635	Amphibia	Anura	Leptodactylidae	Leptodactylus	Leptodactylus labrosus	Pacific coastal Ecuador and Peru	Ecuadorian Dry Forests	Ecuador		Guayas	-2.01234	-79.9968	66	2017	Fausto	NA	NA	Fieldata
1636	Amphibia	Anura	Hylidae	Smilisca	Smilisca phaeota	Pacific coastal Ecuador and Peru	Ecuadorian Dry Forests	Ecuador		Guayas	-2.01234	-79.9968	66	2017	Fausto	NA	NA	Fieldata
1637	Amphibia	Anura	Ranidae	Lithobates	Lithobates bwana	Pacific coastal Ecuador and Peru	Ecuadorian Dry Forests	Ecuador		Guayas	-2.01234	-79.9968	66	2017	Fausto	NA	NA	Fieldata
1638	Amphibia	Anura	Bufonidae	Rhinella	Rhinella horribilis	Pacific coastal Ecuador and Peru	Ecuadorian Dry Forests	Ecuador		Guayas	-2.00855	-79.618	5	2017	Fausto	NA	NA	Fieldata
1639	Amphibia	Anura	Leptodactylidae	Leptodactylus	Leptodactylus labrosus	Pacific coastal Ecuador and Peru	Ecuadorian Dry Forests	Ecuador		Guayas	-1.97864	-79.9819	30	2017	Fausto	NA	NA	Fieldata
1640	Amphibia	Anura	Leptodactylidae	Leptodactylus	Leptodactylus labrosus	Pacific coastal Ecuador and Peru	Ecuadorian Dry Forests	Ecuador		Guayas	-1.97864	-79.9819	30	2017	Fausto	NA	NA	Fieldata
1641	Amphibia	Anura	Leptodactylidae	Leptodactylus	Leptodactylus labrosus	Pacific coastal Ecuador and Peru	Ecuadorian Dry Forests	Ecuador		Guayas	-1.97864	-79.9819	30	2017	Fausto	NA	NA	Fieldata
1642	Amphibia	Anura	Leptodactylidae	Leptodactylus	Leptodactylus labrosus	Pacific coastal Ecuador and Peru	Ecuadorian Dry Forests	Ecuador		Guayas	-1.97864	-79.9819	30	2017	Fausto	NA	NA	Fieldata
1643	Amphibia	Anura	Bufonidae	Rhinella	Rhinella horribilis	Pacific coastal Ecuador and Peru	Ecuadorian Dry Forests	Ecuador		Guayas	-1.97864	-79.9819	30	2017	Fausto	NA	NA	Fieldata
1644	Amphibia	Anura	Leptodactylidae	Leptodactylus	Leptodactylus labrosus	Pacific coastal Ecuador and Peru	Ecuadorian Dry Forests	Ecuador		Guayas	-1.97221	-79.7236	22	2017	Fausto	NA	NA	Fieldata
1645	Amphibia	Anura	Craugastoridae	Barycholos	Barycholos pulcher	Pacific coastal Ecuador and Peru	Ecuadorian Dry Forests	Ecuador		Guayas	-1.97221	-79.7236	22	2017	Fausto	NA	NA	Fieldata
1646	Amphibia	Anura	Hylidae	Boana	Boana pellucens	Pacific coastal Ecuador and Peru	Ecuadorian Dry Forests	Ecuador		Guayas	-1.97221	-79.7236	22	2017	Fausto	NA	NA	Fieldata
[truncated: 386 more rows]

## Sheet: Hoja2
Tipo de Registro	Número de Registros	%
Database	286	14.0748
Fieldata	1374	67.6181
Literature	285	14.0256
Museum	87	4.2815
TOTAL	2032	100
[truncated: 13 more rows]
